# Supplementary material for: The imprinted gene Pw1/Peg3 regulates skeletal muscle growth, satellite cell metabolic state, and self-renewal
Source: Sci Rep. 2018 Oct 2;8:14649. doi: 10.1038/s41598-018-32941-x (PMC6168517; doi:10.1038/s41598-018-32941-x)
Supplement: Supplementary file 2 — Supplementary Table 1 [file 41598_2018_32941_MOESM2_ESM.xlsx]

## Sheet: Sheet1
Id	Unique.concatenate.gene_name.	wt n=1	wtn=2	wt n=3	ko n=1	ko n=2	ko n=3	pvalue
ENSMUSG00000090877	Hspa1b	1228608	1346425	1709494	719728	463577	900345	0.000340832
ENSMUSG00000091971	Hspa1a	1188600	1291881	1671689	665770	449882	875068	0.000278935
ENSMUSG00000008348	Ubc	850395	894795	1083894	429033	260121	1232674	0.262841
ENSMUSG00000038418	Egr1	207172	202016	284100	143842	75858	371410	0.645828
ENSMUSG00000037742	Eef1a1	147818	160091	173663	158886	120118	154814	0.423528
ENSMUSG00000055632	Hmcn2	132450	168594	160907	210521	179292	141073	0.365345
ENSMUSG00000005483	Dnajb1	129319	135977	144490	58091	25651	87992	0.00175138
ENSMUSG00000029657	Hsph1	117500	134681	127815	27124	13861	87936	0.00496686
ENSMUSG00000083840	Gm15459	115104	117971	116807	42273	31603	123146	0.0739604
ENSMUSG00000007033	Hspa1l	112729	113488	142931	58247	39736	76061	0.000103279
ENSMUSG00000021250	Fos	107778	93365	137481	67511	51301	255691	0.787835
ENSMUSG00000098178	Gm26924	105210	132068	177778	565351	82353	75281	NA
ENSMUSG00000015656	Hspa8	104339	112016	112101	40854	30601	114273	0.0693374
ENSMUSG00000083563	Gm13340	88666	82275	103966	69730	119606	81741	0.937455
ENSMUSG00000034994	Eef2	87851	94352	106728	110823	60429	96190	0.67538
ENSMUSG00000052684	Jun	86225	86385	115648	45548	36225	163937	0.656628
ENSMUSG00000021270	Hsp90aa1	79288	76498	82102	19720	11471	59216	0.00659228
ENSMUSG00000019505	Ubb	77503	85573	102393	34337	34289	69980	0.00420974
ENSMUSG00000023944	Hsp90ab1	75477	75310	90896	42660	29308	74633	0.0371397
ENSMUSG00000082536	Gm13456	68091	79021	83275	79374	56281	74384	0.518756
ENSMUSG00000021268	Meg3	68015	60304	56054	56629	88890	52991	0.677501
ENSMUSG00000018339	Gpx3	62935	56540	59593	56763	45056	43237	0.0934786
ENSMUSG00000002265	Peg3	62243	66934	59229	30649	34143	29052	6.32e-11
ENSMUSG00000004951	Hspb1	61262	63737	91887	11023	13317	35913	3.29e-05
ENSMUSG00000044285	Gm1821	53796	57121	72279	24873	24220	52449	0.0131709
ENSMUSG00000083899	Gm12346	52197	49765	57408	13459	7822	47009	0.0271937
ENSMUSG00000030847	Bag3	51919	54282	66623	19061	10203	36836	0.00105177
ENSMUSG00000038393	Txnip	50883	52415	44476	21851	16336	37787	0.00308975
ENSMUSG00000023034	Nr4a1	50798	46247	58523	21815	10254	92968	0.618914
ENSMUSG00000093798	Gm8355	48952	47760	47354	20360	12892	48716	0.0643341
ENSMUSG00000078915	Hsp25-ps1	47648	48824	77686	8932	9052	33814	0.000661631
ENSMUSG00000052837	Junb	44205	45162	67660	30073	17188	153608	0.711778
ENSMUSG00000027523	Gnas	39878	38484	58556	47690	68326	70363	0.0914344
ENSMUSG00000044786	Zfp36	39636	37715	60561	29122	13486	160746	0.584038
ENSMUSG00000020719	Ddx5	38903	34735	33457	33186	36865	41047	0.75304
ENSMUSG00000031565	Fgfr1	38151	38693	38975	33229	26753	31396	0.0308715
ENSMUSG00000082896	Gm5844	37787	36597	43398	9304	5414	37100	0.0438077
ENSMUSG00000022860	Chodl	37729	36648	28756	41169	37197	23627	0.951534
ENSMUSG00000084319	Tpt1-ps3	36125	33278	46103	19387	40644	34574	0.3548
ENSMUSG00000003545	Fosb	34522	33783	78370	24479	23481	241004	NA
ENSMUSG00000040435	Ppp1r15a	34027	33776	54032	11906	8111	50617	0.185534
ENSMUSG00000022961	Son	30317	29713	26497	29161	26215	22715	0.397045
ENSMUSG00000040488	Ltbp4	30136	34100	42085	62358	43938	62249	0.0045968
ENSMUSG00000026473	Glul	28250	34449	30752	22752	19496	25645	0.0143112
ENSMUSG00000033327	Tnxb	27940	25547	29843	59459	47037	34460	0.00203459
ENSMUSG00000039218	Srrm2	27418	26897	26906	23292	24292	24330	0.16024
ENSMUSG00000027074	Slc43a3	27073	28173	30957	15873	22944	18750	0.00405945
ENSMUSG00000069833	Ahnak	26991	29180	24503	30124	25648	26511	0.863214
ENSMUSG00000067274	Rplp0	26976	27541	33168	25890	25356	27654	0.355321
ENSMUSG00000041828	Abca8a	25925	22928	20459	15482	14224	11852	0.000143932
ENSMUSG00000026043	Col3a1	25885	26147	25256	44412	34393	25402	0.0774368
ENSMUSG00000028410	Dnaja1	25850	28309	25735	5164	3612	21679	0.0153127
ENSMUSG00000060126	Tpt1	25176	23578	33008	13282	28564	24634	0.351276
ENSMUSG00000032399	Rpl4	25099	23041	30676	20744	23428	25524	0.361549
ENSMUSG00000052957	Gas1	24078	24122	20749	24511	16648	30301	0.843174
ENSMUSG00000084349	Rpl3-ps1	23841	25144	27498	25387	21916	26821	0.78565
ENSMUSG00000025980	Hspd1	23677	26145	24388	4375	2906	12793	0.000110698
ENSMUSG00000005320	Fgfr4	23232	25475	29824	25655	23389	27604	0.845205
ENSMUSG00000028967	Errfi1	23174	17997	20626	12811	10262	41637	0.891568
ENSMUSG00000031320	Rps4x	22920	22988	28900	22159	23653	23846	0.553733
ENSMUSG00000032216	Nedd4	22732	21954	22014	18059	16139	19716	0.0470019
ENSMUSG00000038146	Notch3	21981	23172	26288	45696	32257	45944	0.0001989
ENSMUSG00000021127	Zfp36l1	21627	19769	28584	16477	10863	50321	0.767125
ENSMUSG00000047676	Rpsa-ps10	20569	20706	26279	18163	20560	23557	0.559104
ENSMUSG00000022708	Zbtb20	20124	25170	18068	11316	12623	13886	0.00027157
ENSMUSG00000020423	Btg2	19618	17611	25817	8562	6464	64039	NA
ENSMUSG00000058443	Rpl10-ps3	19443	19747	24546	15163	22423	18742	0.424235
ENSMUSG00000004207	Psap	19305	20116	19424	21475	14754	15924	0.395712
ENSMUSG00000031502	Col4a1	18886	21280	19646	25633	18045	18434	0.795962
ENSMUSG00000024299	Adamts10	18830	16016	16647	15442	18558	13107	0.524223
ENSMUSG00000017009	Sdc4	18477	19407	19980	17726	11509	40252	0.532053
ENSMUSG00000007097	Atp1a2	18468	17473	21954	14284	11882	14275	0.00490992
ENSMUSG00000081453	Gm6767	18422	22026	21734	21877	15051	18791	0.450298
ENSMUSG00000034235	Usp54	18291	22362	13186	17114	12437	10797	0.14259
ENSMUSG00000032518	Rpsa	18238	19124	25482	16987	19395	21783	0.605852
ENSMUSG00000020372	Gnb2l1	18151	19100	23157	19998	17043	17297	0.401992
ENSMUSG00000080859	Rpl10-ps1	17649	17802	21798	13412	19935	16470	0.364884
ENSMUSG00000026879	Gsn	17432	17456	18223	25535	17359	18162	0.345229
ENSMUSG00000023224	Serping1	17345	16408	19699	16513	12910	16428	0.239161
ENSMUSG00000026628	Atf3	17287	16712	22104	6246	2793	32002	0.639724
ENSMUSG00000080885	Rpl10-ps6	17217	16791	21072	13173	19503	15657	0.397064
ENSMUSG00000086583	Gm15500	17184	17110	20464	11490	17342	18408	0.377376
ENSMUSG00000039952	Dag1	17008	17375	16807	28579	18843	28418	0.0105235
ENSMUSG00000018593	Sparc	16951	20113	18806	18858	15044	12419	0.214667
ENSMUSG00000040249	Lrp1	16895	19915	18662	18504	11943	18398	0.433511
ENSMUSG00000062611	Rps3a2	16808	16145	19851	10893	19439	18724	0.697323
ENSMUSG00000028525	Pde4b	16757	17946	23966	7929	6724	32214	0.551982
ENSMUSG00000082454	Gm12183	16625	13924	16445	14512	15340	17932	0.891304
ENSMUSG00000028195	Cyr61	16538	16435	23300	9847	5357	24406	0.300608
ENSMUSG00000007850	Hnrnph1	16393	14989	12007	18634	14545	16615	0.334659
ENSMUSG00000032285	Dnaja4	16278	17874	19175	3601	1039	11230	0.00650028
ENSMUSG00000020315	Sptbn1	16237	16694	14698	16890	13623	12369	0.427117
ENSMUSG00000071076	Jund	16172	15864	32282	10010	9946	78786	NA
ENSMUSG00000026478	Lamc1	15972	21413	16166	13119	10293	14877	0.0362616
ENSMUSG00000062825	Actg1	15875	13835	20651	28724	12651	43857	0.0701426
ENSMUSG00000029287	Tgfbr3	15829	17529	15164	19539	10631	15864	0.771115
ENSMUSG00000081406	Rps6-ps4	15590	14927	20573	8483	20268	17837	0.700819
ENSMUSG00000028763	Hspg2	15481	20225	19355	26523	21345	25180	0.0359365
ENSMUSG00000060036	Rpl3	15346	16296	17802	16441	14690	18473	0.978049
ENSMUSG00000066315	Gm12918	15259	14944	21956	10325	20498	19221	0.852034
ENSMUSG00000031431	Tsc22d3	15246	15799	8942	13155	11098	4983	0.250702
ENSMUSG00000058809	Gm12141	15203	16396	17163	3709	2349	9490	0.000357801
ENSMUSG00000059195	Gm12715	15179	13314	19832	28778	11836	42364	0.0670007
ENSMUSG00000012848	Rps5	14976	14983	22795	11327	18212	15860	0.4378
ENSMUSG00000029096	Htra3	14854	15684	18132	16785	14738	14156	0.594887
ENSMUSG00000045817	Zfp36l2	14598	9599	12953	18142	11958	21595	0.0994968
ENSMUSG00000068262	Gm5879	14552	15555	17353	15062	13466	16847	0.712896
ENSMUSG00000001870	Ltbp1	14455	15998	15787	14146	7668	10330	0.0448604
ENSMUSG00000020620	Abca8b	14420	12816	13643	12453	10901	11898	0.153949
ENSMUSG00000037211	Spry1	13988	14728	17413	15996	14256	20284	0.535414
ENSMUSG00000053113	Socs3	13975	13557	20776	8237	5513	58505	NA
ENSMUSG00000071637	Cebpd	13769	13731	19100	7256	7553	41107	0.662114
ENSMUSG00000003970	Rpl8	13742	15005	19576	13947	17359	17191	0.979545
ENSMUSG00000084111	Gm15710	13685	13223	19571	8885	18374	16816	0.814928
ENSMUSG00000024042	Sik1	13665	13459	16629	7024	4520	25143	0.642706
ENSMUSG00000000223	Drp2	13632	13442	13426	15247	17291	13962	0.208206
ENSMUSG00000028081	Rps3a1	13630	12755	15065	9098	15128	13190	0.54269
ENSMUSG00000019899	Lama2	13603	13954	13023	5523	6390	7671	3.2e-08
ENSMUSG00000032744	Heyl	13532	8352	8519	21764	11706	15387	0.0303271
ENSMUSG00000009418	Nav1	13451	13307	16701	12377	10903	10930	0.0539146
ENSMUSG00000070436	Serpinh1	13236	13779	15802	7480	4568	15148	0.109059
ENSMUSG00000097451	Rian	13198	13448	10080	19209	23524	12560	0.0365345
ENSMUSG00000084106	Gm6136	13175	11895	15968	9771	12356	12415	0.230066
ENSMUSG00000073676	Hspe1	13086	13447	13936	1520	2107	5399	8.72e-07
ENSMUSG00000008682	Rpl10	13062	13531	17066	11154	15104	14024	0.586458
ENSMUSG00000084131	Rpl3-ps2	13047	14099	14724	13969	12763	14918	0.961004
ENSMUSG00000081051	Gm15427	13030	12437	18771	9514	16136	17172	0.877269
ENSMUSG00000025982	Sf3b1	13021	13363	14235	10274	11029	11224	0.0220772
ENSMUSG00000006333	Rps9	13002	12368	14681	11154	15352	11841	0.757626
ENSMUSG00000020893	Per1	12850	12810	15324	11421	11767	22474	0.614184
ENSMUSG00000053931	Cnn3	12846	10811	12221	12713	11819	13508	0.598435
ENSMUSG00000026034	Clk1	12753	12127	11343	7017	12351	8992	0.162015
ENSMUSG00000082575	Gm13050	12709	13526	16366	15091	8903	14730	0.603748
ENSMUSG00000097961	Gm27000	12591	12496	11516	9583	17460	9474	0.991374
ENSMUSG00000075590	Nrbp2	12553	10786	14347	17436	20296	13147	0.0668026
ENSMUSG00000039982	Dtx4	12451	12037	13073	23994	18311	15804	0.0032577
ENSMUSG00000063696	Gm8730	12426	13946	17224	11791	12960	14065	0.402164
ENSMUSG00000005610	Eif4g2	12322	13245	13049	13408	9608	16819	0.855948
ENSMUSG00000022884	Eif4a2	12320	11271	11026	10680	10820	9620	0.303646
ENSMUSG00000054808	Actn4	12318	12319	16057	17863	13296	17889	0.220774
ENSMUSG00000076258	Gm23935	12282	13960	17447	53767	10971	9174	NA
ENSMUSG00000078429	Ctdsp2	12243	14201	13719	12880	10123	14134	0.569521
ENSMUSG00000002985	Apoe	12241	10026	10871	16321	14125	10513	0.180198
ENSMUSG00000004980	Hnrnpa2b1	12191	10211	10720	9268	13799	12914	0.58592
ENSMUSG00000069682	Gm10275	12112	11683	15746	7980	15626	14536	0.864879
ENSMUSG00000025261	Huwe1	12102	13281	11852	11161	11773	9995	0.257646
ENSMUSG00000015837	Sqstm1	12091	11890	18131	8725	5691	16448	0.260398
ENSMUSG00000059776	Gm10071	12032	11720	17763	8190	15656	15256	0.787456
ENSMUSG00000084416	Rpl10a-ps1	11953	12606	17454	11110	14679	13092	0.630688
ENSMUSG00000047443	Fam132b	11879	11173	17873	23936	13010	35198	0.0313624
ENSMUSG00000058558	Rpl5	11869	11598	13613	8664	12096	13004	0.542363
ENSMUSG00000028736	Pax7	11822	9943	14510	17432	12954	22927	0.0451966
ENSMUSG00000002910	Arrdc2	11808	11422	7189	7267	6017	2029	0.0268234
ENSMUSG00000021910	Nisch	11687	11466	11309	14729	14577	13003	0.0368579
ENSMUSG00000058655	Eif4b	11668	12241	12946	12004	7492	8911	0.100876
ENSMUSG00000022462	Slc38a2	11657	13133	15490	7480	5618	17767	0.358109
ENSMUSG00000041577	Prelp	11608	10904	12652	13564	11853	11352	0.697582
ENSMUSG00000028495	Rps6	11495	11244	15472	5902	15187	12614	0.615716
ENSMUSG00000062456	Rpl9-ps6	11449	10053	12855	9217	12987	10341	0.715893
ENSMUSG00000043716	Rpl7	11362	11578	13736	10437	12439	13438	0.94177
ENSMUSG00000026728	Vim	11355	13354	16184	9796	11040	10510	0.0547689
ENSMUSG00000029068	Ccnl2	11280	10478	9787	13607	14170	11253	0.0803351
ENSMUSG00000025780	Itih5	11213	11356	12037	8324	7176	7488	7.61e-05
ENSMUSG00000055065	Ddx17	11211	10439	9890	22796	18351	17231	1.58e-06
ENSMUSG00000030744	Rps3	11210	9669	13019	4328	13420	11967	0.63764
ENSMUSG00000021097	Clmn	11083	9692	11054	13759	13993	14581	0.00502233
ENSMUSG00000083396	Gm15542	11032	9958	11601	2338	2046	9583	0.0233689
ENSMUSG00000024190	Dusp1	10931	10524	15168	6007	4540	24034	0.882662
ENSMUSG00000081094	Rpl19-ps11	10895	11396	12857	6438	14129	11478	0.666746
ENSMUSG00000091086	Gm5428	10884	9983	13945	8291	11022	11060	0.385931
ENSMUSG00000035202	Lars2	10875	20538	25916	85494	14333	8602	0.381635
ENSMUSG00000017631	Abr	10872	8579	7597	16419	10520	8041	0.233944
ENSMUSG00000076138	Gm26377	10862	11187	10720	10213	8443	9553	0.161991
ENSMUSG00000022094	Slc39a14	10821	12936	10384	6149	4205	10905	0.0544413
ENSMUSG00000036478	Btg1	10789	11695	13217	6876	6097	17780	0.600875
ENSMUSG00000031328	Flna	10768	11749	10735	28333	15981	19217	0.000270052
ENSMUSG00000026864	Hspa5	10711	10258	12716	6579	5191	27356	0.697221
ENSMUSG00000063001	Rps23-ps	10710	10661	13901	7166	15036	9749	0.64573
ENSMUSG00000024393	Prrc2a	10683	10505	12247	11997	11911	17778	0.167236
ENSMUSG00000092341	Malat1	10681	13776	16889	13958	14092	18274	0.50126
ENSMUSG00000029614	Rpl6	10530	9571	12816	7368	10952	10160	0.374831
ENSMUSG00000030201	Lrp6	10421	10741	7050	9818	4948	6978	0.230008
ENSMUSG00000018143	Mafk	10389	11323	14213	5526	3426	18662	0.484304
ENSMUSG00000022098	Bmp1	10345	9777	9342	15362	18769	9509	0.042523
ENSMUSG00000066687	Zbtb16	10327	7665	4764	9923	9205	3366	0.96915
ENSMUSG00000091549	Gm6548	10275	11117	12655	11671	8128	10857	0.478769
ENSMUSG00000045128	Rpl18a	10216	9360	14860	7875	13209	12427	0.894864
ENSMUSG00000027829	Ccnl1	10146	10112	10497	4437	5244	14254	0.399604
ENSMUSG00000094410	Zbed6	10115	9737	8363	10064	9120	8955	0.978611
ENSMUSG00000017466	Timp2	10109	11195	10996	14092	9568	15645	0.230531
ENSMUSG00000081992	Gm13408	10046	9541	12635	6543	11836	11363	0.68614
ENSMUSG00000094989	Rpl9-ps4	10022	8977	11305	7227	11693	8980	0.622729
ENSMUSG00000081400	Gm13680	9997	10069	12054	10064	9732	9954	0.489947
ENSMUSG00000068699	Flnc	9980	10813	13753	11320	9516	19908	0.458055
ENSMUSG00000025162	Csnk1d	9964	10918	9867	7893	5805	12604	0.462585
ENSMUSG00000060419	Rps16-ps2	9961	10550	14697	7346	14088	11954	0.802026
ENSMUSG00000027878	Notch2	9897	11171	9205	10213	7689	7847	0.241863
ENSMUSG00000087412	Gm15501	9773	8484	12717	3793	12888	9723	0.584505
ENSMUSG00000048376	F2r	9720	10279	10382	10292	10621	10222	0.788144
ENSMUSG00000082193	Rpl5-ps1	9687	9498	11699	6033	9932	11372	0.530663
ENSMUSG00000037003	Tenc1	9636	8995	8842	15326	12958	11606	0.0026651
ENSMUSG00000026064	Ptp4a1	9595	8136	8330	5023	2988	11280	0.326033
ENSMUSG00000024661	Fth1	9552	9034	11821	11038	11740	13257	0.199468
ENSMUSG00000035877	Zhx3	9532	10096	7963	8106	6322	6631	0.0478117
ENSMUSG00000084284	Tpt1-ps6	9519	8572	10306	4969	10636	9030	0.504361
ENSMUSG00000071796	6820431F20Rik	9488	9184	7584	8334	7805	9284	0.797064
ENSMUSG00000029659	Medag	9386	9761	9958	5287	6125	7835	0.00421561
ENSMUSG00000000740	Rpl13	9372	9772	13983	6767	13019	12068	0.85814
ENSMUSG00000095403	Gm21092	9362	9369	8000	8479	8349	9798	0.974121
ENSMUSG00000026365	Cfh	9331	9400	11423	7361	6754	5787	0.0016438
ENSMUSG00000056501	Cebpb	9308	5567	9836	3746	2705	16556	0.864619
ENSMUSG00000068240	Gm11808	9243	8473	14379	4621	15452	10572	0.877367
ENSMUSG00000027620	Rbm39	9215	8900	8826	7021	9055	6420	0.18914
ENSMUSG00000047965	Rpl9-ps7	9182	8487	10813	7064	10836	9022	0.727027
ENSMUSG00000001627	Ifrd1	9181	9743	12328	4502	4126	17755	0.642233
ENSMUSG00000029135	Fosl2	9129	11760	12585	4013	3043	18082	0.481345
ENSMUSG00000053580	Tanc2	9129	9985	10200	9648	7438	7034	0.150829
ENSMUSG00000038886	Man2a2	9101	8689	9625	10470	8075	10621	0.632384
ENSMUSG00000022389	Tef	9088	9132	8890	8324	7686	7369	0.127955
ENSMUSG00000026131	Dst	9086	5949	5206	5921	8036	6353	0.9855
ENSMUSG00000064373	Sepp1	9060	9841	10840	7987	6454	6235	0.00512412
ENSMUSG00000032855	Pkd1	9054	11047	9215	15163	11686	12961	0.021321
ENSMUSG00000022108	Itm2b	9039	8319	8778	6898	6965	6426	0.00932202
ENSMUSG00000038119	Cdon	9020	9791	10367	8342	5616	10066	0.277504
ENSMUSG00000057036	Gm7536	9008	7125	11535	6579	10996	10053	0.996161
ENSMUSG00000028214	Gem	8952	9953	12386	4629	2474	14657	0.341495
ENSMUSG00000024949	Sf1	8949	9397	10653	11175	7446	13739	0.55375
ENSMUSG00000016494	Cd34	8905	8693	9878	8305	6400	7591	0.0941537
ENSMUSG00000096401	Gm21811	8845	8838	7342	7745	7468	9612	0.953244
ENSMUSG00000083992	Gm11478	8842	9199	10992	5045	10633	9623	0.523658
ENSMUSG00000026840	Lamc3	8837	12674	8305	2074	3585	2363	1.65e-10
ENSMUSG00000003847	Nfat5	8835	10051	8584	6941	5810	8573	0.0877269
ENSMUSG00000020176	Grb10	8829	8288	7189	13593	10820	7429	0.145051
ENSMUSG00000039262	Prrc2b	8821	9944	9708	9818	6811	9718	0.598884
ENSMUSG00000040785	Ttc3	8820	6903	5640	7846	7304	5627	0.870893
ENSMUSG00000066902	Gm10186	8820	8184	10779	5541	11887	7685	0.642805
ENSMUSG00000067038	Rps12-ps3	8811	7734	10814	5349	13535	7923	0.93525
ENSMUSG00000083863	Gm13341	8770	7345	15322	5291	41699	5409	NA
ENSMUSG00000037805	Rpl10a	8725	9055	12310	8139	11576	8798	0.749473
ENSMUSG00000058603	Rpl28-ps1	8689	8484	13478	6040	12825	9373	0.726005
ENSMUSG00000046434	Hnrnpa1	8679	8596	8979	7821	6377	8964	0.348377
ENSMUSG00000034908	Sidt2	8671	10267	11741	10538	7137	12396	0.913528
ENSMUSG00000071286	Sowahc	8663	9809	10667	2352	2037	7757	0.0091449
ENSMUSG00000098188	Sowahc	8663	9809	10667	2352	2037	7757	0.0091449
ENSMUSG00000045055	Rpsa-ps2	8662	7886	10254	6514	8045	9064	0.396469
ENSMUSG00000066306	Numa1	8646	9044	9067	9160	7521	7738	0.410695
ENSMUSG00000097906	Gm9625	8595	10840	11699	9518	8800	10155	0.505239
ENSMUSG00000035545	Leng8	8527	8262	9507	15623	16753	15792	2.96e-09
ENSMUSG00000038612	Mcl1	8521	8178	9703	5696	4654	16054	0.99918
ENSMUSG00000067870	Rpl31-ps8	8518	8349	12793	4350	14176	9623	0.856817
ENSMUSG00000089993	Gm5822	8511	9752	9270	8899	7104	8470	0.327582
ENSMUSG00000057378	Ryr3	8509	7243	6445	12341	10745	5385	0.279153
ENSMUSG00000020393	Kremen1	8475	10538	9146	9330	6080	7808	0.220592
ENSMUSG00000000787	Ddx3x	8445	9011	10208	7129	3879	16428	0.979857
ENSMUSG00000020122	Egfr	8431	8237	6195	7553	8437	5446	0.707729
ENSMUSG00000078087	Rps12l1	8430	7374	10352	5085	12893	7834	0.958282
ENSMUSG00000024593	Megf10	8417	9380	9242	6145	3342	6410	0.00747755
ENSMUSG00000030029	Lrig1	8387	8851	8554	7191	5356	10889	0.632387
ENSMUSG00000028059	Arhgef2	8376	8667	13339	11487	10818	13064	0.377009
ENSMUSG00000022419	Deptor	8365	8756	7919	7929	5261	6607	0.110053
ENSMUSG00000080776	Gm12174	8348	8902	10624	8374	9477	11121	0.779402
ENSMUSG00000021756	Il6st	8337	9652	8806	8776	4762	7369	0.178396
ENSMUSG00000083011	Gm12816	8314	8640	9336	8088	7518	9542	0.715123
ENSMUSG00000063457	Rps15	8249	8129	12738	6127	11209	11309	0.943002
ENSMUSG00000009470	Tnpo1	8183	9828	7441	8758	4721	6622	0.219152
ENSMUSG00000058922	Gm10052	8131	7846	8220	6214	6036	8453	0.269223
ENSMUSG00000074129	Rpl13a	8056	6799	9330	4480	9914	8754	0.848566
ENSMUSG00000020108	Ddit4	8012	6706	5291	4469	4790	5199	0.0333971
ENSMUSG00000082465	Rps6-ps3	7972	7739	10971	4375	10471	8980	0.642013
ENSMUSG00000089945	Gm20459	7966	7955	8489	6691	5964	7885	0.166933
ENSMUSG00000026074	Map4k4	7954	8533	7866	7430	5860	5631	0.0492809
ENSMUSG00000026238	Ptma	7951	7120	9973	6442	8501	11456	0.781067
ENSMUSG00000049517	Rps23	7944	8343	11040	5855	11206	7487	0.603239
ENSMUSG00000082926	Gm8172	7943	7580	10163	4925	11046	8929	0.892134
ENSMUSG00000022914	Brwd1	7936	8549	5511	5255	5485	5796	0.06982
ENSMUSG00000038729	Akap2	7919	7915	8457	6579	5924	7557	0.107458
ENSMUSG00000002897	Il17ra	7845	9810	9071	6358	9508	5793	0.233232
ENSMUSG00000001119	Col6a1	7843	8231	10653	11885	11182	11321	0.0569176
ENSMUSG00000023830	Igf2r	7804	8610	9511	6688	5995	7422	0.0415629
ENSMUSG00000018476	Kdm6b	7791	8500	12946	4216	4639	17829	0.805166
ENSMUSG00000022180	Slc7a8	7706	9591	6583	6109	5540	5737	0.0265753
ENSMUSG00000061330	Gm11361	7703	8709	10479	5468	10893	7331	0.542036
ENSMUSG00000095597	Gm6472	7673	7645	10466	3062	10516	6844	0.420614
ENSMUSG00000047793	Sned1	7663	8691	6024	6340	8514	3718	0.419697
ENSMUSG00000076281	Gm24270	7662	9493	12194	34557	7430	6892	0.198615
ENSMUSG00000055436	Srsf11	7615	8116	6532	6145	6410	4109	0.0827422
ENSMUSG00000022091	Sorbs3	7589	7549	6115	7965	6720	4100	0.534157
ENSMUSG00000057738	Sptan1	7576	7561	6057	9149	7062	8020	0.331143
ENSMUSG00000034160	Ogt	7575	6876	5319	14168	11264	8639	0.00261673
ENSMUSG00000046721	Rpl14-ps1	7553	6807	7381	5425	8345	7300	0.840621
ENSMUSG00000050708	Ftl1	7519	6341	7801	3601	4146	8706	0.269585
ENSMUSG00000024335	Brd2	7516	7739	8517	9612	6228	11335	0.462965
ENSMUSG00000028211	Trp53inp1	7516	8449	4640	5537	3126	1785	0.0211373
ENSMUSG00000061904	Slc25a3	7514	7395	8452	5805	7675	10647	0.857906
ENSMUSG00000059751	Rps3a3	7510	7013	8548	5204	8818	10979	0.698245
ENSMUSG00000031740	Mmp2	7501	8263	8602	10198	5179	7044	0.667989
ENSMUSG00000046768	Rhoj	7494	7733	7367	7788	6578	5835	0.36821
ENSMUSG00000036097	Fam178a	7481	5711	4701	5059	5020	5332	0.346087
ENSMUSG00000029328	Hnrnpdl	7442	7599	7156	4209	6257	6175	0.0584089
ENSMUSG00000022443	Myh9	7432	8637	7642	7567	4955	4363	0.0599099
ENSMUSG00000021134	Srsf5	7429	7157	8440	10926	12692	14762	0.000128276
ENSMUSG00000020612	Prkar1a	7393	7631	8073	8689	6051	9114	0.833014
ENSMUSG00000001911	Nfix	7327	7618	8718	7137	5745	8529	0.505983
ENSMUSG00000035967	Ddx26b	7324	7443	5345	7669	8354	5593	0.675661
ENSMUSG00000023964	Calcr	7317	6248	6649	7151	6020	5545	0.542519
ENSMUSG00000026185	Igfbp5	7317	8215	11587	27316	19917	21922	8.83e-08
ENSMUSG00000088609	Gm24187	7277	9131	11733	32976	7168	6566	0.201342
ENSMUSG00000083261	Gm7816	7266	7100	8650	1744	1318	6761	0.0253814
ENSMUSG00000035673	Sbno2	7216	10087	13562	2218	2142	18143	0.6489
ENSMUSG00000020061	Mybpc1	7215	8784	6840	3648	4669	3086	1.9e-05
ENSMUSG00000015165	Hnrnpl	7210	7778	7779	9514	7219	8319	0.442317
ENSMUSG00000087153	Gm6483	7160	7083	5798	6474	6311	7442	0.940978
ENSMUSG00000014444	Piezo1	7124	6249	6409	11132	6298	9027	0.100102
ENSMUSG00000083481	Rps8-ps2	7122	5700	8320	2812	9180	6890	0.692568
ENSMUSG00000084323	Gm14438	7122	5700	8320	2812	9180	6890	0.692568
ENSMUSG00000083619	Gm14414	7085	5668	8299	2812	9126	6855	0.690688
ENSMUSG00000047675	Rps8	7083	6566	9182	2537	10215	7281	0.676755
ENSMUSG00000001472	Tcf25	7059	6825	6907	5070	7516	6782	0.6277
ENSMUSG00000022185	Acin1	7055	7017	6708	7336	7569	7545	0.398301
ENSMUSG00000030616	Sytl2	7050	7870	9754	3767	4975	5930	0.00270894
ENSMUSG00000002028	Kmt2a	7049	7297	7254	6192	5150	5549	0.0222363
ENSMUSG00000058905	Gm10051	7030	6900	10979	4763	10257	7608	0.685296
ENSMUSG00000037266	D4Wsu53e	7028	6666	7053	7118	10908	6854	0.276432
ENSMUSG00000038127	Ccdc50	6999	8023	5886	4259	3791	3143	3.66e-05
ENSMUSG00000070343	Gm10288	6950	5811	8179	3536	9166	6174	0.676581
ENSMUSG00000046618	Olfml2a	6942	6515	7341	11389	6920	8634	0.115133
ENSMUSG00000071644	Eef1g	6930	6890	8587	6322	7134	5995	0.27205
ENSMUSG00000030103	Bhlhe40	6929	6168	7921	3720	2335	22409	0.658911
ENSMUSG00000028248	Sfrs18	6904	5951	5231	9514	10176	5856	0.0663477
ENSMUSG00000055553	Kxd1	6892	6730	10975	3355	10615	7417	0.630659
ENSMUSG00000059461	Gm7331	6883	6447	11005	3898	12229	9004	0.911129
ENSMUSG00000060198	Gm11353	6879	6124	8862	2620	8803	6896	0.543185
ENSMUSG00000028820	Sfpq	6877	6125	6025	7372	6550	9166	0.164867
ENSMUSG00000057605	Gm6807	6876	6501	8426	5472	6737	7112	0.397818
ENSMUSG00000062353	Gm15772	6865	6908	9731	4249	10048	7307	0.724666
ENSMUSG00000061167	Rpl15-ps3	6860	6821	9714	4810	7324	5647	0.125252
ENSMUSG00000017404	Rpl19	6842	7403	8823	3977	9343	6772	0.546154
ENSMUSG00000052698	Tln2	6842	7411	7263	9384	6434	9716	0.265127
ENSMUSG00000039852	Rere	6839	8406	6859	4158	4191	5767	0.00353461
ENSMUSG00000048078	Tenm4	6798	5907	6232	5371	3884	5353	0.0703059
ENSMUSG00000071415	Rpl23	6775	5965	9127	3004	9523	7250	0.724711
ENSMUSG00000018340	Anxa6	6773	6768	9978	12265	8597	10737	0.0919705
ENSMUSG00000023036	Pcdhga9	6764	7300	8276	8240	4360	8243	0.731516
ENSMUSG00000024940	Ltbp3	6762	6976	7780	10926	8001	8190	0.0999909
ENSMUSG00000037926	Ssh2	6746	7390	7460	4122	2958	5301	0.00186816
ENSMUSG00000012405	Rpl15	6714	6561	9276	4647	6887	5739	0.122224
ENSMUSG00000009079	Ewsr1	6701	6712	6793	6098	6423	5213	0.245156
ENSMUSG00000006932	Ctnnb1	6695	6773	7170	10032	6248	9100	0.198648
ENSMUSG00000060938	Rpl26	6691	6724	9740	3709	10088	7050	0.688125
ENSMUSG00000040225	Prrc2c	6668	8173	7391	6159	5574	6153	0.0593918
ENSMUSG00000033863	Klf9	6659	5668	6112	3405	3612	7583	0.328353
ENSMUSG00000055093	Gm8430	6640	6233	8833	3123	8848	5562	0.418446
ENSMUSG00000019850	Tnfaip3	6637	8913	13421	3626	2226	18144	0.766194
ENSMUSG00000020190	Mknk2	6629	6905	7607	5570	5007	10300	0.955171
ENSMUSG00000056851	Pcbp2	6627	8077	7747	7390	6182	5174	0.215865
ENSMUSG00000032294	Pkm	6597	7099	7751	11454	7509	10925	0.035517
ENSMUSG00000041189	Chrnb1	6590	6123	7251	9026	11559	7766	0.0198464
ENSMUSG00000048154	Kmt2d	6588	6895	6177	10926	6740	6043	0.323025
ENSMUSG00000083716	Gm13436	6588	6109	9615	4408	8558	7453	0.689984
ENSMUSG00000027962	Vcam1	6577	6969	5820	7419	6036	8623	0.364363
ENSMUSG00000008668	Rps18	6573	6431	7956	4335	8450	5909	0.56661
ENSMUSG00000096942	Rps19-ps6	6545	6303	10001	3322	10775	8402	0.959304
ENSMUSG00000063328	Gm9396	6528	5927	8319	4060	8256	8142	0.947474
ENSMUSG00000016921	Srsf6	6524	5782	6457	9511	11722	7073	0.0128648
ENSMUSG00000082895	Rpsa-ps9	6512	6749	7757	5570	7063	7737	0.828499
ENSMUSG00000020048	Hsp90b1	6511	7504	7168	5428	6377	7122	0.381431
ENSMUSG00000067121	Gm7027	6492	6360	8169	5993	6323	6892	0.488347
ENSMUSG00000092274	Neat1	6489	4970	6432	31094	45003	9883	1.5e-06
ENSMUSG00000004040	Stat3	6469	7855	7854	5240	3473	10575	0.611549
ENSMUSG00000024740	Ddb1	6453	6750	6853	6554	4279	5420	0.158497
ENSMUSG00000026234	Ncl	6446	6074	7415	4129	5438	7367	0.373514
ENSMUSG00000028809	Srrm1	6445	6128	6834	5349	5901	4917	0.104488
ENSMUSG00000030795	Fus	6442	6329	6444	7451	8507	8793	0.0157044
ENSMUSG00000019432	Ddx39b	6432	6154	7106	9956	11406	8328	0.00223176
ENSMUSG00000029823	Luc7l2	6418	6472	6071	7430	7873	7103	0.0895231
ENSMUSG00000050621	Gm9846	6397	5651	9850	3771	10915	7513	0.959773
ENSMUSG00000082419	Gm11425	6387	5532	7622	3764	8174	7459	0.976229
ENSMUSG00000008575	Nfib	6386	6082	6309	6583	5188	7264	0.919768
ENSMUSG00000026042	Col5a2	6383	6846	5451	6655	5103	4213	0.340698
ENSMUSG00000031375	Bgn	6383	6501	7796	7455	5023	7267	0.770539
ENSMUSG00000022893	Adamts1	6379	6768	7472	5428	3705	11573	0.987189
ENSMUSG00000007892	Rplp1	6378	6432	8956	4980	9493	6698	0.895236
ENSMUSG00000090137	Uba52	6378	6175	10048	3058	10288	7155	0.744624
ENSMUSG00000018707	Dync1h1	6374	6773	6063	7889	5232	7232	0.704611
ENSMUSG00000016194	Hsd11b1	6370	8199	6262	3927	5387	3569	0.00449448
ENSMUSG00000025428	Atp5a1	6360	6431	6750	10491	6380	7573	0.173636
ENSMUSG00000034120	Srsf2	6360	5386	5809	9188	10180	7251	0.0031538
ENSMUSG00000060019	Gm10073	6356	6809	9363	4321	9253	8336	0.90594
ENSMUSG00000025393	Atp5b	6354	6719	7979	8324	7994	9326	0.111458
ENSMUSG00000045103	Dmd	6353	7108	5907	4904	4146	3512	0.00224619
ENSMUSG00000053477	Tcf4	6318	6545	6070	3894	3859	5094	0.00354354
ENSMUSG00000007872	Id3	6312	5190	8921	2171	2322	14040	0.828208
ENSMUSG00000064281	Rpl19-ps1	6302	6479	6952	3431	8272	6613	0.746623
ENSMUSG00000029321	Slc10a6	6300	6233	6461	3684	2298	14220	0.875802
ENSMUSG00000026464	Zc3h11a	6296	5629	4938	7560	6731	6632	0.0823353
ENSMUSG00000026208	Des	6269	5680	7655	6029	5799	14208	0.280284
ENSMUSG00000007888	Crlf1	6238	6397	7647	12529	10642	9891	0.000193391
ENSMUSG00000081620	Gm14633	6199	5890	7925	3756	8716	5338	0.618342
ENSMUSG00000052911	Lamb2	6179	6783	6401	8070	6904	7386	0.17836
ENSMUSG00000024163	Mapk8ip3	6159	6710	6099	9529	9550	5550	0.151685
ENSMUSG00000025348	Itga7	6142	5358	6692	7082	7195	6774	0.204695
ENSMUSG00000055538	Zcchc24	6141	6170	6843	6865	4817	5241	0.384729
ENSMUSG00000059252	Tpt1-ps5	6124	6753	7261	3670	7372	5525	0.329143
ENSMUSG00000083496	Gm11263	6108	6074	8240	3156	8015	6402	0.545387
ENSMUSG00000042625	Safb2	6098	5545	5338	5309	6982	5936	0.579165
ENSMUSG00000032580	Rbm5	6097	5164	4834	4857	7596	4780	0.701265
ENSMUSG00000045983	Eif4g1	6097	5970	5968	5707	5601	7473	0.756195
ENSMUSG00000025290	Rps24	6091	4998	7485	2294	9227	5700	0.81083
ENSMUSG00000020889	Nr1d1	6077	6025	9562	12655	13225	14147	0.00030569
ENSMUSG00000032531	Amotl2	6061	5744	8348	3970	3607	7233	0.177888
ENSMUSG00000063427	Rps10-ps2	6061	4691	7455	3083	8119	6631	0.938547
ENSMUSG00000015222	Map2	6056	6212	6144	6720	4772	4436	0.34247
ENSMUSG00000063556	Gm10132	6056	5762	9942	3738	9210	6658	0.691595
ENSMUSG00000063558	Aox1	6048	7083	5158	1140	2122	2531	4.23e-07
ENSMUSG00000071532	Gm10335	6042	5753	9948	3735	9204	6653	0.692201
ENSMUSG00000094122	Rpl31-ps9	6027	5683	8530	2917	10099	6747	0.936942
ENSMUSG00000044609	Gm9294	6024	5950	7511	5190	6391	6278	0.524479
ENSMUSG00000071054	Safb	6018	5956	5009	5287	6175	6092	0.78276
ENSMUSG00000082064	Gm14217	6004	5806	7732	3554	6202	6206	0.306216
ENSMUSG00000045799	Gm9800	5992	5405	7795	5396	5721	8490	0.906138
ENSMUSG00000030695	Aldoa	5978	6126	6312	8146	7603	6928	0.0475454
ENSMUSG00000029720	Gm20605	5977	5525	4307	4296	6520	3820	0.689168
ENSMUSG00000046364	Rpl27a	5967	4819	7568	4093	6950	7013	0.939314
ENSMUSG00000035569	Ankrd11	5942	6467	6377	5219	4841	5290	0.0441215
ENSMUSG00000061740	Cyp2d22	5926	7744	8633	6561	6926	4004	0.217381
ENSMUSG00000020580	Rock2	5921	5210	4205	2689	4931	3664	0.122262
ENSMUSG00000026837	Col5a1	5915	5843	6095	11172	10608	6999	0.00319977
ENSMUSG00000078377	Gm4294	5914	5941	8761	3854	6518	5051	0.141982
ENSMUSG00000025130	P4hb	5913	6493	6155	8219	5500	5813	0.744149
ENSMUSG00000046636	Gm7729	5912	5756	6104	4368	4914	6675	0.485495
ENSMUSG00000026574	Dpt	5911	5759	5890	8903	7254	6118	0.0905377
ENSMUSG00000044424	Gm9493	5911	6193	8436	2432	8259	5663	0.4327
ENSMUSG00000037563	Rps16	5901	5963	8720	4422	8281	7031	0.844152
ENSMUSG00000017707	Serinc3	5894	6834	5178	4878	3544	6024	0.233782
ENSMUSG00000031229	Atrx	5891	6150	5131	4469	4447	4367	0.0193422
ENSMUSG00000059495	Arhgef12	5891	6607	5491	5135	3709	4050	0.0195772
ENSMUSG00000034088	Hdlbp	5890	6303	6393	5823	4992	5863	0.325021
ENSMUSG00000053907	Mat2a	5883	4670	5073	4205	5789	16340	0.108756
ENSMUSG00000032515	Csrnp1	5872	6526	9941	3300	1567	17837	0.979371
ENSMUSG00000022283	Pabpc1	5869	6133	8218	2924	3675	5495	0.0126696
ENSMUSG00000059796	Eif4a1	5864	5890	6463	6337	7049	11361	0.10158
ENSMUSG00000019132	BC005537	5860	6315	6102	5085	5959	7460	0.927132
ENSMUSG00000034101	Ctnnd1	5857	6203	6586	6225	3827	7783	0.824529
ENSMUSG00000004098	Col5a3	5840	5988	6505	16162	15269	4599	0.0231717
ENSMUSG00000024589	Nedd4l	5824	6107	6258	3789	3466	3276	2.41e-07
ENSMUSG00000038733	Wdr26	5812	6157	5078	3369	3497	3704	3.41e-05
ENSMUSG00000005417	Mprip	5808	6372	5896	7889	7780	6459	0.0835529
ENSMUSG00000029455	Aldh2	5789	5432	6718	5403	5635	5959	0.648553
ENSMUSG00000062078	Qk	5781	6462	5454	5555	4589	5633	0.356568
ENSMUSG00000067736	Gm10222	5771	5433	7740	9467	17803	4589	0.0927735
ENSMUSG00000028339	Col15a1	5770	5711	6480	15337	10071	9775	5.75e-05
ENSMUSG00000032594	Ip6k1	5768	6620	5842	6963	5876	4255	0.693992
ENSMUSG00000081049	Rps24-ps3	5765	4413	7455	1531	8511	5344	0.707963
ENSMUSG00000069862	Rps12-ps9	5763	5397	7277	3836	8949	5144	0.907828
ENSMUSG00000015243	Abca1	5759	5935	3622	1817	1738	822	7.19e-07
ENSMUSG00000024576	Csnk1a1	5746	6098	6203	3713	4140	5433	0.0365695
ENSMUSG00000071303	Rps8-ps1	5746	4468	5936	2019	7097	5499	0.736179
ENSMUSG00000024924	Vldlr	5712	6246	4001	5276	4491	1504	0.255461
ENSMUSG00000082901	Gm14323	5705	4544	5796	2081	7896	5522	0.910214
ENSMUSG00000069972	Rps13-ps2	5702	5708	8011	4484	6267	6364	0.466314
ENSMUSG00000082209	Eif4a-ps4	5688	5920	7415	8041	6996	11626	0.0612339
ENSMUSG00000092327	Gm20488	5680	6007	5639	3250	3440	5010	0.0147885
ENSMUSG00000030655	Smg1	5678	6402	5053	6018	4282	4775	0.387473
ENSMUSG00000019487	Trip10	5676	5268	4630	5038	4809	5162	0.744423
ENSMUSG00000020674	Pxdn	5670	5854	6331	6228	6046	5495	0.961734
ENSMUSG00000029580	Actb	5651	5834	7905	13035	6455	19568	0.00985724
ENSMUSG00000029004	Kmt2e	5650	5902	5306	2848	4324	3753	0.00423799
ENSMUSG00000053173	Rpl18-ps2	5643	5689	7744	3771	6608	5811	0.400436
ENSMUSG00000057657	Rps18-ps3	5642	6441	7443	4176	8246	5195	0.621862
ENSMUSG00000061390	Gm7866	5640	5038	8652	3315	9690	6957	0.907431
ENSMUSG00000022822	Abcc5	5635	5391	4501	6894	5665	2753	0.95154
ENSMUSG00000082475	Gm7206	5631	5323	6763	4140	6822	4694	0.489425
ENSMUSG00000074547	Gm10712	5616	4608	6329	2197	7209	5885	0.783577
ENSMUSG00000017677	Wsb1	5601	5957	7220	3782	3932	7526	0.348296
ENSMUSG00000023150	Ivns1abp	5587	6094	5743	8671	6890	7994	0.0103618
ENSMUSG00000061589	Dot1l	5575	5808	6573	4455	5068	8376	0.989753
ENSMUSG00000062458	Gm8623	5566	5896	8266	4451	8413	6376	0.907005
ENSMUSG00000048271	Rbm33	5560	5941	6047	3872	3381	4709	0.00498324
ENSMUSG00000000078	Klf6	5552	6130	7437	4039	2240	10827	0.750908
ENSMUSG00000002266	Zim1	5550	5590	4199	2758	3869	3627	0.0121398
ENSMUSG00000039953	Clstn1	5528	6849	6614	7672	5988	7346	0.456122
ENSMUSG00000093674	Rpl41	5516	5751	9172	3872	9586	8349	0.803875
ENSMUSG00000083061	Gm12191	5515	5035	7085	3814	6408	5280	0.489958
ENSMUSG00000020850	Prpf8	5511	5682	5990	6597	4742	7133	0.63204
ENSMUSG00000020859	Spag9	5510	4980	4762	5059	3488	3770	0.152275
ENSMUSG00000048087	Gm4737	5510	6101	6154	4307	3908	3207	0.000786201
ENSMUSG00000024900	Cpt1a	5508	5570	5077	5034	2523	5469	0.324485
ENSMUSG00000021775	Nr1d2	5484	5015	5091	5870	5201	5811	0.451362
ENSMUSG00000038894	Irs2	5475	6491	9362	3076	2047	11554	0.536294
ENSMUSG00000030432	Rpl28	5461	5521	8427	4321	7968	6693	0.919606
ENSMUSG00000025794	Rpl14	5460	5217	6102	4220	6527	5842	0.946954
ENSMUSG00000015305	Sash1	5456	5691	5046	5776	3694	2832	0.17785
ENSMUSG00000041417	Pik3r1	5430	4607	4079	6456	4340	3353	0.994959
ENSMUSG00000024921	Smarca2	5420	4594	3826	1404	1753	2744	6.78e-05
ENSMUSG00000042622	Maff	5410	6027	8092	2819	1964	12326	0.749696
ENSMUSG00000045954	Sdpr	5407	5631	5316	7093	5704	6210	0.19167
ENSMUSG00000020695	Mrc2	5396	4199	4943	4828	4353	6220	0.707996
ENSMUSG00000028063	Lmna	5393	5873	10326	4187	4285	18138	0.591051
ENSMUSG00000081214	Rpl35a-ps2	5393	4628	6440	3177	7985	4414	0.826655
ENSMUSG00000096768	Erdr1	5387	4158	3483	2327	15407	4318	0.194902
ENSMUSG00000025809	Itgb1	5386	5668	5154	6156	5546	5178	0.717693
ENSMUSG00000075581	Gm16409	5372	5507	7214	3362	7328	5567	0.631793
ENSMUSG00000035530	Eif1	5371	5360	7007	4169	5497	7963	0.978667
ENSMUSG00000026553	Copa	5356	5536	6492	7303	6790	6652	0.124286
ENSMUSG00000028936	Rpl22	5345	5014	5611	5392	5366	5424	0.892853
ENSMUSG00000010097	Nxf1	5339	5195	4969	4679	6253	4002	0.812233
ENSMUSG00000020044	Timp3	5336	5732	6112	5504	5578	10677	0.266795
ENSMUSG00000083424	Rpl35a-ps4	5335	4544	6239	3177	7842	4123	0.804196
ENSMUSG00000095526	Gm10243	5335	4546	6261	3177	7842	4065	0.788546
ENSMUSG00000028035	Dnajb4	5333	5229	5979	1629	1522	5863	0.0792801
ENSMUSG00000067575	Rpl35a-ps3	5333	4541	6282	3177	7842	4065	0.785966
ENSMUSG00000022139	Mbnl2	5327	6200	5607	4498	3604	4321	0.00983066
ENSMUSG00000045690	Wdr89	5325	5307	7565	4194	7552	6056	0.915877
ENSMUSG00000094664	Rpl35a-ps6	5318	4525	6253	3177	7837	4063	0.795793
ENSMUSG00000003429	Rps11	5311	4854	6817	4799	6236	7282	0.655558
ENSMUSG00000045962	Wnk1	5310	5706	4729	6406	4044	4272	0.689894
ENSMUSG00000048756	Foxo3	5302	5480	3324	6865	3804	4555	0.730631
ENSMUSG00000014329	Bicc1	5300	5301	5383	6684	3402	4248	0.577968
ENSMUSG00000024991	Eif3a	5300	4846	4860	1614	3590	3688	0.0245859
ENSMUSG00000069601	Ank3	5286	4987	4912	5229	4775	4785	0.788334
ENSMUSG00000030730	Atp2a1	5276	6921	4799	1896	2695	2284	8.32e-08
ENSMUSG00000058838	Rps27a-ps2	5275	5090	6761	2457	7025	4354	0.417617
ENSMUSG00000052727	Map1b	5273	4599	3442	15963	8194	5776	0.00270325
ENSMUSG00000058135	Gstm1	5265	5700	7110	6717	8099	7163	0.157827
ENSMUSG00000022892	App	5260	4938	6130	4763	4144	5081	0.231166
ENSMUSG00000028759	Hp1bp3	5252	5446	4724	3648	4884	4063	0.131109
ENSMUSG00000039630	Hnrnpu	5247	5171	5767	6015	6557	8228	0.0630451
ENSMUSG00000005125	Ndrg1	5246	5135	6345	5374	5214	7224	0.675095
ENSMUSG00000006676	Usp19	5241	4917	5405	5537	6162	5830	0.242006
ENSMUSG00000078126	Rpl23a-ps3	5237	5169	8778	3492	7487	5878	0.599425
ENSMUSG00000063870	Chd4	5232	4896	4529	3177	3949	7107	0.89941
ENSMUSG00000038502	Ptov1	5222	5494	5403	5077	5582	5438	0.993808
ENSMUSG00000071172	Srsf3	5220	5355	6102	5208	5699	7824	0.455555
ENSMUSG00000004558	Ndrg2	5216	5279	4829	4857	4856	3566	0.301283
ENSMUSG00000024222	Fkbp5	5201	4459	2806	6974	4823	2900	0.530857
ENSMUSG00000057841	Rpl32	5201	5087	6786	2779	7349	4692	0.574676
ENSMUSG00000022508	Bcl6	5198	4798	4009	4050	3617	4914	0.469377
ENSMUSG00000043962	Thrap3	5189	5274	5076	4108	3716	4678	0.0641823
ENSMUSG00000040952	Rps19	5186	4952	7125	3311	8290	6908	0.778146
ENSMUSG00000001552	Jup	5175	5316	7006	4115	3372	5381	0.0845025
ENSMUSG00000031835	Mbtps1	5163	5674	4828	4976	3823	5252	0.438494
ENSMUSG00000019577	Pdk4	5162	6486	4236	1661	1913	4982	0.0404106
ENSMUSG00000039959	Hip1	5150	5153	6018	3756	4212	4468	0.0241464
ENSMUSG00000023977	Ubr2	5138	6292	5593	3062	3878	3033	0.000100335
ENSMUSG00000035851	Ythdc1	5129	5378	4541	2931	2496	4746	0.050846
ENSMUSG00000026554	Dcaf8	5122	5531	5995	5946	3939	4107	0.27699
ENSMUSG00000030002	Dusp11	5118	4049	3342	5338	4010	4272	0.617607
ENSMUSG00000027692	Tnik	5113	5507	4337	4180	3896	3406	0.0449155
ENSMUSG00000002748	Baz1b	5112	4615	3704	5555	4739	4791	0.413106
ENSMUSG00000079487	Med12	5111	5765	5650	4849	5597	4695	0.450168
ENSMUSG00000028402	Mpdz	5093	6013	4504	3738	4513	4576	0.162638
ENSMUSG00000029512	Ulk1	5091	6119	6934	3612	2922	5818	0.0706777
ENSMUSG00000073889	Il11ra1	5075	5617	4248	6713	6128	3424	0.685664
ENSMUSG00000083192	Rpl31-ps12	5070	5199	8110	2808	8256	5478	0.707581
ENSMUSG00000028980	H6pd	5069	6778	4642	4770	3087	5020	0.195715
ENSMUSG00000043889	Gm8399	5069	4816	6722	9178	3682	16340	0.0829764
ENSMUSG00000072692	Gm13826	5043	4545	8520	2584	7478	5874	0.662705
ENSMUSG00000024002	Brd4	5036	5380	5265	6225	3583	5713	0.951108
ENSMUSG00000041734	Kirrel	5033	5521	5168	4513	3267	4935	0.163305
ENSMUSG00000080775	Gm6368	5031	5192	6721	3431	2387	5565	0.0908328
ENSMUSG00000026930	Gpsm1	5021	4872	5091	4611	4188	4395	0.194134
ENSMUSG00000010175	Prox1	5002	5834	7260	3188	3460	5142	0.0234074
ENSMUSG00000055053	Nfic	5000	4824	5739	4726	5153	6375	0.749626
ENSMUSG00000057262	Gm10020	4993	4843	6947	3025	5261	3976	0.110521
ENSMUSG00000040940	Arhgef1	4986	5072	5613	5523	6767	6464	0.126522
ENSMUSG00000000131	Xpo6	4985	5120	5886	3999	3920	3961	0.00650385
ENSMUSG00000091542	Gm17167	4975	6211	1755	1440	1635	2774	0.0147287
ENSMUSG00000063015	Ccni	4970	4799	4854	5410	3344	3558	0.307078
ENSMUSG00000020205	Phlda1	4959	4381	7812	423	1495	3007	0.00190703
ENSMUSG00000020585	Laptm4a	4947	4880	5534	5381	4508	5189	0.870732
ENSMUSG00000026923	Notch1	4923	4832	6436	9254	5235	6774	0.152391
ENSMUSG00000020647	Ncoa1	4922	4883	4680	5027	3281	6279	0.970467
ENSMUSG00000031010	Usp9x	4922	5445	4694	4401	2437	3538	0.041098
ENSMUSG00000029050	Ski	4920	4662	5781	7046	4975	9759	0.0792226
ENSMUSG00000062582	Rpl30-ps8	4919	4436	6339	3420	5850	4850	0.581606
ENSMUSG00000031029	Eif3f	4916	5313	5501	7491	4592	4929	0.652349
ENSMUSG00000044167	Foxo1	4907	4172	3507	6916	3848	4970	0.254175
ENSMUSG00000085791	Rpl30-ps9	4896	4339	6088	3442	5436	4455	0.432816
ENSMUSG00000033170	Card10	4891	5047	6470	4509	6039	5288	0.81691
ENSMUSG00000020460	Rps27a	4890	4547	6976	2276	6675	3893	0.376027
ENSMUSG00000021495	Fam193b	4871	4497	5154	8964	7621	4881	0.0351163
ENSMUSG00000052040	Klf13	4867	4024	3362	7412	3432	5143	0.237252
ENSMUSG00000031503	Col4a2	4866	6491	4986	5316	5723	4452	0.716508
ENSMUSG00000054027	Nt5dc3	4856	5048	4379	5110	3256	3110	0.215682
ENSMUSG00000083219	Gm11410	4844	3620	4894	6568	15206	3535	0.0521356
ENSMUSG00000030096	Slc6a6	4843	6221	6534	2157	2149	5935	0.0640943
ENSMUSG00000037876	Jmjd1c	4841	5137	5248	2273	2300	5369	0.0944749
ENSMUSG00000059835	Rpl13-ps3	4835	5861	7330	3348	6886	6815	0.811478
ENSMUSG00000022285	Ywhaz	4833	5033	5231	4057	3514	6843	0.8207
ENSMUSG00000050299	Gm9843	4824	5613	7337	3489	7535	6869	0.974977
ENSMUSG00000021822	Plau	4820	4944	5878	2960	2998	4137	0.00462564
ENSMUSG00000043483	Gm6863	4798	4470	5279	3431	4857	3734	0.196016
ENSMUSG00000067586	S1pr3	4788	3846	3777	5703	3756	6588	0.169022
ENSMUSG00000021819	Zswim8	4780	5437	6018	4629	5319	4075	0.286816
ENSMUSG00000066362	Rps13-ps1	4778	4414	6571	3767	4970	5174	0.470305
ENSMUSG00000062382	Gm10116	4776	4164	5832	2841	2919	5637	0.257067
ENSMUSG00000065954	Tacc1	4768	5510	4174	4495	2552	3695	0.111548
ENSMUSG00000034297	Med13	4757	5511	4294	3565	2137	3681	0.0203342
ENSMUSG00000055866	Per2	4757	4539	3560	3228	4078	4215	0.468896
ENSMUSG00000027288	Zfp106	4743	4456	5029	3666	4353	4878	0.454938
ENSMUSG00000074108	Rpl10-ps2	4741	4487	5393	3094	4865	4576	0.358132
ENSMUSG00000027597	Ahcy	4739	5237	5215	3988	3546	2720	0.00727647
ENSMUSG00000073702	Rpl31	4739	4715	7369	2443	8025	5306	0.82794
ENSMUSG00000037071	Scd1	4733	4822	3924	3481	1687	1706	0.00360994
ENSMUSG00000083621	Gm14586	4729	4053	6519	3098	6696	5122	0.91598
ENSMUSG00000047215	Rpl9	4728	4778	5551	4035	6289	5303	0.810663
ENSMUSG00000022096	Hr	4722	4456	4496	5479	3566	4879	0.909934
ENSMUSG00000055322	Tns1	4721	7006	6173	4194	3687	3464	0.00303836
ENSMUSG00000036698	Ago2	4718	4665	3738	3358	3226	4960	0.462239
ENSMUSG00000083033	Gm9083	4714	5551	6723	4694	5293	6210	0.761285
ENSMUSG00000034858	Fam214a	4711	5767	3715	3876	3174	1728	0.0430119
ENSMUSG00000069117	Gm10260	4704	5249	6186	3536	6656	4161	0.56478
ENSMUSG00000063511	Snrnp70	4697	4287	4230	5088	8561	5307	0.0462071
ENSMUSG00000001419	Mef2d	4695	5113	5061	4136	3648	5802	0.582084
ENSMUSG00000078193	Gm2000	4676	4357	7165	2142	7174	4647	0.619877
ENSMUSG00000032637	Atxn2l	4672	4351	5316	5479	6675	6949	0.0286698
ENSMUSG00000023055	Calcoco1	4670	5311	5300	2696	3369	1908	0.000300085
ENSMUSG00000035356	Nfkbiz	4656	5265	7796	2139	1063	17102	0.855
ENSMUSG00000029705	Cux1	4651	4170	5028	4658	4676	5771	0.5025
ENSMUSG00000097971	Gm26917	4648	5159	6381	9500	3629	2085	0.854597
ENSMUSG00000032525	Nktr	4644	4646	4339	4621	5052	5455	0.333421
ENSMUSG00000025151	Maged1	4641	4349	4979	5450	6228	7324	0.0193228
ENSMUSG00000031762	Mt2	4638	4236	9322	2743	5031	17603	0.430649
ENSMUSG00000022141	Nipbl	4629	4214	3198	1560	2718	2569	0.00514009
ENSMUSG00000037487	Ubr5	4627	4703	3823	4270	3024	3317	0.153638
ENSMUSG00000027828	Ssr3	4615	5198	3453	5479	3228	2936	0.544321
ENSMUSG00000083411	Rpl30-ps10	4615	4319	5853	3387	5346	4208	0.447115
ENSMUSG00000018899	Irf1	4614	5429	8097	2645	1655	11682	0.770018
ENSMUSG00000018398	2018-09-08	4608	4083	5103	4419	5815	4610	0.600494
ENSMUSG00000058064	Gm10036	4602	3684	4789	2432	6325	4042	0.933625
ENSMUSG00000049470	Aff4	4597	5038	4340	3116	2487	4265	0.0487035
ENSMUSG00000031596	Slc7a2	4590	4771	3770	2855	2379	2935	0.000530142
ENSMUSG00000021477	Ctsl	4589	4958	4398	2754	2655	3430	0.000508579
ENSMUSG00000066036	Ubr4	4584	4917	4847	6406	4343	6152	0.275816
ENSMUSG00000016918	Sulf1	4579	4426	3940	4480	3752	4899	0.914395
ENSMUSG00000035901	Dennd5a	4574	5137	4464	5921	3505	4515	0.917798
ENSMUSG00000061232	H2-K1	4574	4877	6231	4802	3937	8819	0.630401
ENSMUSG00000028369	Svep1	4565	4693	4318	2660	2871	5288	0.288874
ENSMUSG00000034109	Golim4	4565	4334	4167	2794	3342	2577	0.00149249
ENSMUSG00000018378	Cuedc1	4563	5022	5705	5269	5187	5607	0.672653
ENSMUSG00000003617	Cp	4557	4552	4851	2700	2922	2913	1.39e-06
ENSMUSG00000008200	Fnbp4	4555	5027	4944	2407	3882	3834	0.0350514
ENSMUSG00000059070	Rpl18	4554	4703	6822	2863	6328	6435	0.910189
ENSMUSG00000052146	Rps10	4553	3412	5200	2345	6158	5152	0.885999
ENSMUSG00000018379	Srsf1	4551	3968	3296	7788	6642	4347	0.0168265
ENSMUSG00000086324	Gm15564	4549	8943	11576	37633	6716	4600	0.342669
ENSMUSG00000073411	H2-D1	4547	5068	6887	3814	4015	8362	0.941379
ENSMUSG00000025223	Ldb1	4545	4488	5255	3901	4428	4728	0.46517
ENSMUSG00000021488	Nsd1	4536	5002	4481	4068	3083	4698	0.273594
ENSMUSG00000031239	Itm2a	4535	5205	4319	5052	3820	3671	0.431032
ENSMUSG00000028082	Sh3d19	4530	4694	4856	3101	2635	2171	3.78e-05
ENSMUSG00000021546	Hnrnpk	4521	4607	4314	5968	4574	5256	0.19305
ENSMUSG00000052707	Tnrc6a	4520	4316	3680	3239	4338	2518	0.233369
ENSMUSG00000021390	Ogn	4513	5550	4377	1042	3174	1700	0.00120467
ENSMUSG00000021282	Eif5	4506	4367	4129	3315	2916	6272	0.863753
ENSMUSG00000036606	Plxnb2	4503	4493	4416	4136	3396	3704	0.111896
ENSMUSG00000010608	Rbm25	4488	4588	3587	3764	5272	2357	0.636475
ENSMUSG00000027177	Hipk3	4485	5660	5224	4111	2186	5660	0.304587
ENSMUSG00000013275	Slc41a1	4479	5059	6355	3532	2804	8881	0.885737
ENSMUSG00000004263	Atn1	4473	4253	4973	4288	4895	5775	0.510153
ENSMUSG00000021156	Zmynd11	4460	4036	3888	3416	3942	4224	0.588366
ENSMUSG00000037242	Clic4	4457	4714	5642	2399	2669	7185	0.522851
ENSMUSG00000038025	Phf2	4455	4888	4319	4299	3087	3971	0.18546
ENSMUSG00000030057	Cnbp	4454	4193	4102	5005	4004	5421	0.351031
ENSMUSG00000082100	Glns-ps1	4451	5646	5041	3431	2567	4553	0.051604
ENSMUSG00000039621	Prex1	4449	4068	4653	6919	2145	4228	0.975627
ENSMUSG00000063754	Gm10136	4448	4291	6193	3246	6403	4703	0.856005
ENSMUSG00000028862	Map3k6	4444	4782	3044	4527	4744	5231	0.307236
ENSMUSG00000080746	Rpsa-ps12	4444	4428	6126	4104	4446	5435	0.665066
ENSMUSG00000029767	Calu	4443	4544	4430	6565	3835	5345	0.348313
ENSMUSG00000044783	Hjurp	4433	4313	3623	8016	7161	5415	0.000997477
ENSMUSG00000060636	Rpl35a	4433	3760	5433	2837	7083	4040	0.920508
ENSMUSG00000031808	Slc27a1	4427	4297	4274	3058	2652	3800	0.0274275
ENSMUSG00000071659	Hnrnpul2	4427	4213	3039	3348	3626	3315	0.398412
ENSMUSG00000036833	Pnpla7	4426	5096	4424	2128	1508	1229	4.49e-09
ENSMUSG00000029070	Mxra8	4418	4197	5206	5077	4032	4169	0.763004
ENSMUSG00000005442	Cic	4404	4442	5701	6757	4535	6550	0.22397
ENSMUSG00000016534	Lamp2	4401	4763	4454	4603	3128	4694	0.555492
ENSMUSG00000043336	Filip1l	4398	3952	4838	1299	3527	2165	0.0121222
ENSMUSG00000037608	Bclaf1	4394	4480	3916	2989	2982	3315	0.00432829
ENSMUSG00000048285	Frmd6	4386	4827	4610	6029	3532	6468	0.434911
ENSMUSG00000019768	Esr1	4376	6252	5242	3641	3058	4215	0.0199811
ENSMUSG00000005514	Por	4365	4448	5154	4629	4914	4873	0.772502
ENSMUSG00000020919	Stat5b	4352	4594	3909	5338	2267	4231	0.7149
ENSMUSG00000042406	Atf4	4350	3666	5660	3557	3481	9866	0.479941
ENSMUSG00000041459	Tardbp	4347	4126	3446	5964	6852	4315	0.0313696
ENSMUSG00000037503	Fam168b	4340	4687	4694	7137	4106	5959	0.194705
ENSMUSG00000060438	Rps10-ps1	4340	4224	5356	2454	5672	5215	0.859898
ENSMUSG00000037111	Setd7	4334	4868	3935	2226	1780	2526	3.56e-06
ENSMUSG00000018501	Ncor1	4326	4715	4284	3300	3175	4116	0.078132
ENSMUSG00000016559	H3f3b	4313	4359	6687	3130	4989	6113	0.735663
ENSMUSG00000021939	Ctsb	4297	4207	4391	2465	3885	4238	0.265554
ENSMUSG00000040663	Clcf1	4297	3977	5458	4383	3470	10549	0.313669
ENSMUSG00000026219	Trip12	4296	4259	4541	2432	2630	2586	1.35e-07
ENSMUSG00000010277	2610507B11Rik	4294	4080	4002	4042	4343	3369	0.676023
ENSMUSG00000024462	Gabbr1	4292	3995	3800	6308	5857	3537	0.159001
ENSMUSG00000088246	Gm25911	4279	4725	6912	18692	3784	3872	0.210819
ENSMUSG00000003316	Glg1	4273	4285	3677	4162	2426	3842	0.375381
ENSMUSG00000081087	Rps15a-ps7	4264	4305	6124	3565	5210	4824	0.666072
ENSMUSG00000048332	Lhfp	4258	4203	3715	4086	3055	2242	0.157369
ENSMUSG00000024048	Myl12a	4255	4148	5934	3880	5347	6345	0.656513
ENSMUSG00000037692	Ahdc1	4254	3091	3443	2982	2657	5494	0.888639
ENSMUSG00000081208	Gm11400	4252	5191	5203	5874	3048	5064	0.81453
ENSMUSG00000031812	Map1lc3b	4251	5062	4666	2787	3094	3075	0.000114131
ENSMUSG00000059005	Hnrnpa3	4241	4345	4546	4487	4644	4281	0.830669
ENSMUSG00000035929	H2-Q4	4240	3833	6867	2548	2820	8748	0.868824
ENSMUSG00000047888	Tnrc6b	4240	4314	3478	1491	1893	2795	0.000789288
ENSMUSG00000021703	Serinc5	4237	3931	3887	4556	2596	3616	0.517925
ENSMUSG00000043411	Usp48	4229	3857	3237	3916	4081	3810	0.742773
ENSMUSG00000005686	Ampd3	4228	6177	3918	4288	5024	2283	0.37993
ENSMUSG00000022536	Glyr1	4226	4390	3871	2465	2968	2763	0.000378456
ENSMUSG00000017119	Nbr1	4213	4623	4214	3250	3213	2988	0.00207757
ENSMUSG00000059049	Frem1	4197	2819	3482	5005	3334	4228	0.311612
ENSMUSG00000057522	Spop	4191	4085	3287	3159	2284	2795	0.0247266
ENSMUSG00000022528	Hes1	4189	3122	4935	2280	2859	4389	0.256048
ENSMUSG00000008730	Hipk1	4187	4711	3920	3836	2967	3033	0.0520875
ENSMUSG00000040128	Pnrc1	4183	3934	7349	2417	2406	7754	0.547052
ENSMUSG00000025922	Gm5045	4180	3941	4912	3561	4171	4475	0.62933
ENSMUSG00000003814	Calr	4168	4814	5041	5121	4085	5081	0.88923
ENSMUSG00000026872	Zeb2	4157	4606	5213	4176	3191	4383	0.239652
ENSMUSG00000028756	Pink1	4149	4436	4806	4676	2978	4542	0.572419
ENSMUSG00000074221	Zfp568	4147	4481	4168	4965	3208	3968	0.728181
ENSMUSG00000081344	Gm14303	4146	4012	6672	3293	8471	4987	0.647617
ENSMUSG00000096544	Gm4617	4139	3553	4807	3854	4068	5218	0.742911
ENSMUSG00000030732	Chrdl2	4136	3333	6282	10683	6791	7619	0.00541222
ENSMUSG00000094344	Gm11942	4135	3952	5979	2884	5966	5556	0.914639
ENSMUSG00000030123	Plxnd1	4128	4334	5381	3876	5461	5696	0.610309
ENSMUSG00000037236	Matr3	4127	3921	3540	3308	3497	3755	0.416076
ENSMUSG00000081895	Gm10294	4119	3760	6861	1125	7325	3722	0.625429
ENSMUSG00000007880	Arid1a	4112	4039	4826	6771	3677	5040	0.348824
ENSMUSG00000074800	Gm4149	4111	4253	6836	2200	7676	4251	0.81381
ENSMUSG00000028760	Eif4g3	4109	3931	3966	4701	4649	4087	0.292318
ENSMUSG00000024392	Bag6	4108	4612	5739	5899	4425	5956	0.457119
ENSMUSG00000016487	Ppfibp1	4103	4527	3746	5157	3382	3638	0.914793
ENSMUSG00000029313	Aff1	4096	3637	2088	4672	1975	3745	0.836425
ENSMUSG00000037868	Egr2	4076	4458	5581	1350	843	8499	0.679533
ENSMUSG00000031962	Cdh15	4073	3242	3742	6047	5856	8040	7.96e-05
ENSMUSG00000027204	Fbn1	4069	4848	4219	5718	4156	3369	0.968162
ENSMUSG00000019647	Sema6a	4065	4425	5301	2968	3383	5606	0.491143
ENSMUSG00000058756	Thra	4065	4083	4307	4469	3463	4674	0.92981
ENSMUSG00000051723	Rpl31-ps13	4064	4054	6496	2309	6729	4396	0.765894
ENSMUSG00000059033	Rpl18a-ps1	4061	4005	5930	2808	4683	5264	0.668487
ENSMUSG00000034269	Setd5	4055	3829	3498	2392	3728	4111	0.556105
ENSMUSG00000024853	Sf3b2	4053	3645	3869	4133	4160	4178	0.451751
ENSMUSG00000041560	Gltscr2	4036	3871	5271	2906	3252	3898	0.0853582
ENSMUSG00000082884	Gm13339	4025	3892	5697	5193	22667	3079	0.0560312
ENSMUSG00000022533	Atp13a3	4020	4529	3268	2472	2070	2570	0.00066088
ENSMUSG00000066705	Fxyd6	4012	3694	5134	5620	4173	5745	0.241376
ENSMUSG00000082128	Gm11824	4010	4585	5398	4364	4575	5793	0.729545
ENSMUSG00000095847	Gm5451	4005	3039	4265	2526	4302	3820	0.757464
ENSMUSG00000028465	Tln1	4002	5010	4511	7285	4078	6365	0.147531
ENSMUSG00000024188	Luc7l	3997	3487	3528	3528	3562	2430	0.352371
ENSMUSG00000027864	Ptgfrn	3997	5195	5273	6713	4156	5495	0.483542
ENSMUSG00000027763	Mbnl1	3989	4068	4056	3253	2190	3467	0.059334
ENSMUSG00000027365	Trpm7	3988	4098	3130	2334	2202	1587	0.000293906
ENSMUSG00000029860	Zyx	3985	3971	5730	6076	5543	7835	0.0431672
ENSMUSG00000063875	Rps6-ps1	3975	4384	5769	2052	5095	4410	0.426009
ENSMUSG00000025558	Dock9	3966	3882	2701	3648	2712	2011	0.259249
ENSMUSG00000045482	Trrap	3952	3535	2895	4734	3624	3472	0.413984
ENSMUSG00000022710	Usp7	3949	3725	3366	4270	3643	3570	0.754748
ENSMUSG00000000435	Myf5	3946	5134	5881	5371	6713	5921	0.234059
ENSMUSG00000001280	Sp1	3945	4436	4605	3796	2562	4746	0.406377
ENSMUSG00000056429	Tgoln1	3944	4260	3293	4325	2761	4685	0.899877
ENSMUSG00000020482	Ccdc117	3941	4597	4959	2450	1442	4167	0.0512131
ENSMUSG00000037411	Serpine1	3941	3864	6302	2555	2008	14502	NA
ENSMUSG00000078671	Chd2	3939	4240	3899	3228	2773	3816	0.127327
ENSMUSG00000019970	Sgk1	3932	4135	4269	3402	2791	6257	0.965784
ENSMUSG00000007655	Cav1	3922	3963	4262	8628	5665	7186	0.000148521
ENSMUSG00000035247	Hectd1	3922	4407	4209	3148	2460	3558	0.0318903
ENSMUSG00000032501	Trib1	3918	3670	5426	2360	2053	15029	NA
ENSMUSG00000028234	Rps20	3913	4221	5261	2801	4846	4672	0.669643
ENSMUSG00000040481	Bptf	3903	3824	3942	3293	2987	2658	0.0211257
ENSMUSG00000020388	Pdlim4	3900	3745	5958	6684	6605	7696	0.0117912
ENSMUSG00000032238	Rora	3900	4381	4078	1990	2215	3668	0.0223924
ENSMUSG00000031770	Herpud1	3898	3983	4966	2598	2933	4609	0.227779
ENSMUSG00000061848	Gm5805	3897	4306	6161	1610	5801	5419	0.722684
ENSMUSG00000018800	Abca5	3896	4358	3520	3518	2326	2445	0.0342333
ENSMUSG00000027660	Skil	3893	4067	4457	2982	1342	6740	0.738941
ENSMUSG00000093445	Lrch4	3893	3714	2744	2573	3902	3089	0.657241
ENSMUSG00000006356	Crip2	3892	3565	5001	7669	6764	6122	0.000780894
ENSMUSG00000038437	Mllt6	3892	3604	2929	3282	3123	3687	0.813637
ENSMUSG00000061787	Rps17	3881	2940	4926	2497	5728	3619	0.970812
ENSMUSG00000006476	Nsmf	3880	3747	3721	5447	6257	4421	0.0106221
ENSMUSG00000005621	Zfp592	3875	3666	3113	5465	3990	3275	0.316774
ENSMUSG00000057626	Gm5621	3875	3702	4278	2493	4219	3099	0.279987
ENSMUSG00000025967	Eef1b2	3867	3798	4782	2750	5026	4494	0.946105
ENSMUSG00000013921	Clip3	3859	3839	4628	2772	2318	2106	0.000117359
ENSMUSG00000039473	Ubn1	3859	4130	3452	3612	3169	2939	0.193146
ENSMUSG00000071041	Gm15210	3854	3646	3684	3311	3317	3493	0.313921
ENSMUSG00000029338	Antxr2	3853	4023	3441	3239	3478	3894	0.598448
ENSMUSG00000025862	Stag2	3850	3452	3297	2544	2667	2031	0.00533394
ENSMUSG00000030527	Crtc3	3849	3964	5095	4259	3267	4612	0.700846
ENSMUSG00000002107	Celf2	3839	4116	3529	3626	2699	3339	0.204718
ENSMUSG00000098915	Rpl15-ps2	3836	3764	5152	2414	3947	3435	0.155239
ENSMUSG00000026116	Tmem131	3835	3865	3669	2331	1804	2606	0.000312953
ENSMUSG00000031765	Mt1	3824	4621	8220	1039	3145	18750	0.679073
ENSMUSG00000020745	Pafah1b1	3817	3808	3536	3680	2810	3968	0.645196
ENSMUSG00000071226	Cecr2	3817	4727	4081	3959	3089	2292	0.0930723
ENSMUSG00000057315	Arhgap24	3811	4138	5260	3033	3257	4466	0.23332
ENSMUSG00000028469	Npr2	3804	3887	4556	4600	5247	4399	0.221746
ENSMUSG00000022433	Csnk1e	3802	3861	3934	3916	3383	3358	0.433909
ENSMUSG00000019818	Cd164	3795	3534	3045	3800	2905	3189	0.727192
ENSMUSG00000034165	Ccnd3	3793	3289	4541	4350	4112	5033	0.300286
ENSMUSG00000052144	Ppp4r2	3789	3828	3711	3528	2849	3212	0.147962
ENSMUSG00000085442	Gm3362	3786	4360	6241	2591	6005	4461	0.696472
ENSMUSG00000005198	Polr2a	3782	4781	4698	2656	1838	2988	0.00117748
ENSMUSG00000037652	Phc3	3781	4047	3069	3952	2181	3534	0.53921
ENSMUSG00000024073	Birc6	3778	4764	4018	3988	2774	3642	0.222483
ENSMUSG00000032411	Tfdp2	3774	4945	3336	3087	2838	1814	0.0257746
ENSMUSG00000054611	Kdm2a	3764	4059	3426	3699	2994	4207	0.825766
ENSMUSG00000058600	Rpl30	3761	3767	5586	2776	5055	4096	0.653505
ENSMUSG00000024608	Rps14	3757	4342	5915	1802	6509	5025	0.873567
ENSMUSG00000094191	Rpl31-ps14	3753	3439	5672	1762	6016	3885	0.747206
ENSMUSG00000035242	Oaz1	3752	3224	3850	4075	4201	5273	0.099895
ENSMUSG00000080848	Gm9385	3738	3580	6209	1759	5888	4119	0.649423
ENSMUSG00000046897	Zfp740	3737	4110	3817	4339	3901	2253	0.589262
ENSMUSG00000038658	C030046E11Rik	3734	4341	3405	2392	1950	2216	3.52e-05
ENSMUSG00000028868	Wasf2	3722	4203	3849	3785	2560	4663	0.715838
ENSMUSG00000026842	Abl1	3720	3633	4073	5722	3076	3455	0.727461
ENSMUSG00000042524	Sun2	3718	3676	3886	5320	3595	5295	0.135083
ENSMUSG00000018334	Ksr1	3715	3694	4505	4752	2910	3583	0.732673
ENSMUSG00000018076	Med13l	3712	3732	3354	3481	3246	2518	0.265154
ENSMUSG00000027524	Edn3	3710	2983	4137	6594	5455	6374	0.00021368
ENSMUSG00000034243	Golgb1	3709	3695	2990	2689	3821	2653	0.443654
ENSMUSG00000029478	Ncor2	3707	3571	3680	4082	3772	7173	0.119115
ENSMUSG00000020883	Fbxl20	3706	4137	3347	2059	2069	2136	1.14e-06
ENSMUSG00000030428	Ttyh1	3706	3024	1663	5331	3971	2281	0.249673
ENSMUSG00000029714	Gigyf1	3704	3647	3617	5052	5686	2934	0.263393
ENSMUSG00000033943	Mga	3698	3718	3637	3337	2532	4084	0.51634
ENSMUSG00000083929	Gm10600	3692	4583	1509	1252	1424	2049	0.013004
ENSMUSG00000023092	Fhl1	3688	3644	3890	7498	5113	4654	0.00994689
ENSMUSG00000025255	Zfhx4	3686	3980	3642	2917	2236	2691	0.00432187
ENSMUSG00000047126	Cltc	3676	3666	3634	4411	3379	3767	0.683867
ENSMUSG00000056602	Fry	3676	4728	4035	3112	3427	4110	0.284265
ENSMUSG00000031540	Kat6a	3672	3758	3853	3051	2863	3616	0.167017
ENSMUSG00000096699	Rps19-ps4	3671	3466	6250	1914	5985	5332	0.971546
ENSMUSG00000020262	Adarb1	3669	4408	3091	5157	3998	3063	0.636057
ENSMUSG00000048546	Tob2	3669	3420	3778	1998	1496	4644	0.315674
ENSMUSG00000019877	Serinc1	3668	3962	4199	3333	2399	2467	0.0119562
ENSMUSG00000053510	Nrd1	3667	3455	2488	2472	3090	2554	0.301243
ENSMUSG00000030967	Zranb1	3663	3845	3603	1980	2596	3184	0.0271236
ENSMUSG00000041235	Chd7	3662	3531	3624	4563	2750	2596	0.637161
ENSMUSG00000091460	Gm7808	3662	2867	5265	916	5618	3537	0.680463
ENSMUSG00000013663	Pten	3660	4005	2134	4060	3140	2826	0.917271
ENSMUSG00000018377	Vezf1	3656	3816	4444	3691	3668	4004	0.690816
ENSMUSG00000025203	Scd2	3645	3230	2910	3890	2322	1502	0.336157
ENSMUSG00000024045	Akap8	3637	3182	2748	3735	5206	1593	0.735501
ENSMUSG00000029817	Tra2a	3636	3219	3218	2414	2634	3834	0.462439
ENSMUSG00000034168	Irf2bpl	3634	3145	3864	4003	3194	5308	0.354328
ENSMUSG00000020863	Luc7l3	3631	2966	2763	3901	6369	2457	0.218452
ENSMUSG00000003435	Supt5	3630	3662	3517	4545	4106	4414	0.0596436
ENSMUSG00000034926	Dhcr24	3626	3402	3111	10155	7074	8681	6.07e-11
ENSMUSG00000080873	Rpl30-ps3	3624	3229	4640	2504	4307	3770	0.675112
ENSMUSG00000083914	Rps18-ps1	3623	3577	4980	2515	4596	3105	0.393177
ENSMUSG00000032060	Cryab	3617	3047	4296	1115	1670	2297	0.00044598
ENSMUSG00000022521	Crebbp	3610	4262	3349	3427	2443	2921	0.105385
ENSMUSG00000028053	Ash1l	3607	3732	3708	2313	1853	2938	0.00586454
ENSMUSG00000031996	Aplp2	3607	3960	3145	5497	2487	3940	0.629838
ENSMUSG00000061315	Naca	3607	3962	4308	2389	3167	2507	0.0058029
ENSMUSG00000009741	Ubp1	3599	3797	3563	3391	3303	2301	0.195357
ENSMUSG00000081695	Rpsa-ps5	3598	4000	4882	4003	4099	5225	0.663225
ENSMUSG00000079477	Rab7	3597	3664	3363	3452	3002	3129	0.340925
ENSMUSG00000005566	Trim28	3592	3738	4275	4701	4307	5907	0.0775031
ENSMUSG00000067344	Rps25-ps1	3580	3530	5416	1965	4929	3277	0.419273
ENSMUSG00000031207	Msn	3576	3816	3837	6463	3352	4301	0.241191
ENSMUSG00000029598	Plbd2	3575	3520	3770	2537	2434	3148	0.0248483
ENSMUSG00000035597	Prpf39	3575	3793	2589	2834	2752	2234	0.137653
ENSMUSG00000031729	Ist1	3573	3668	3182	2978	3454	4014	0.980047
ENSMUSG00000001441	Npepps	3568	2850	2528	2284	2134	2003	0.0237579
ENSMUSG00000017485	Top2b	3567	4301	3748	2378	2243	2684	0.000250614
ENSMUSG00000068823	Csde1	3564	3467	3304	2964	3073	3896	0.770146
ENSMUSG00000042109	Csdc2	3561	3241	3205	3167	2810	1683	0.167898
ENSMUSG00000026466	Tor1aip1	3560	3898	3499	3033	2074	3517	0.169332
ENSMUSG00000003032	Klf4	3554	3199	6253	1842	1663	17295	NA
ENSMUSG00000078684	5830417I10Rik	3552	3684	2898	7133	4010	3987	0.051117
ENSMUSG00000006301	Tmbim1	3542	3758	3770	3547	3647	4241	0.770989
ENSMUSG00000022390	Zc3h7b	3541	3778	3837	3576	2267	3174	0.182395
ENSMUSG00000041977	Arhgef11	3539	3987	4147	1958	1883	1747	2.73e-10
ENSMUSG00000038014	Fam120a	3536	3714	3851	4896	3218	3849	0.628821
ENSMUSG00000032741	Tpcn1	3534	3149	3895	4502	3818	5342	0.0806848
ENSMUSG00000041740	Rnf10	3531	3804	4523	4962	3341	3702	0.9447
ENSMUSG00000034158	Lrrc58	3522	4067	3294	4136	2404	4956	0.795579
ENSMUSG00000032097	Ddx6	3520	3900	4022	3098	3198	4148	0.51712
ENSMUSG00000029472	Anapc5	3508	3112	3933	5468	5018	2935	0.226776
ENSMUSG00000033306	Lpp	3508	4691	3794	2674	2018	2224	0.000286301
ENSMUSG00000030161	Gabarapl1	3505	3295	4181	1990	1780	2217	1.22e-05
ENSMUSG00000042675	Ypel3	3505	2700	3820	3854	5359	3359	0.216566
ENSMUSG00000024294	Mib1	3501	3330	2861	1618	1846	3321	0.108866
ENSMUSG00000002222	Rmnd5a	3497	4105	2974	2284	1814	2274	0.000881781
ENSMUSG00000013787	Ehmt2	3489	3293	4208	4205	3491	4679	0.415233
ENSMUSG00000029169	Dhx15	3487	4050	3870	2953	2820	3667	0.160878
ENSMUSG00000082035	Gm14934	3487	3089	5626	934	6084	3069	0.628113
ENSMUSG00000005397	Nid1	3484	5244	2736	1969	1636	1250	9.96e-05
ENSMUSG00000026640	Plxna2	3483	3268	4207	2077	1859	3486	0.0617297
ENSMUSG00000026748	Plxdc2	3480	3296	2410	966	1115	1569	2.13e-06
ENSMUSG00000038664	Herc1	3472	3130	2784	3836	2975	3697	0.421413
ENSMUSG00000019820	Utrn	3471	4503	4005	3340	2719	4193	0.350523
ENSMUSG00000034936	Arl4d	3470	3781	3664	1936	2460	6123	0.901815
ENSMUSG00000048027	Rgmb	3470	3986	3690	4607	3644	3771	0.55942
ENSMUSG00000031422	Morf4l2	3460	3264	4168	2229	2778	4035	0.33958
ENSMUSG00000000441	Raf1	3454	3154	3542	2870	3654	3370	0.847144
ENSMUSG00000031714	Gab1	3448	3411	3286	4064	3101	4904	0.271981
ENSMUSG00000059291	Rpl11	3442	3252	4159	2341	4875	3774	0.948442
ENSMUSG00000004360	9330159F19Rik	3441	4186	2807	2562	2767	1056	0.0658734
ENSMUSG00000071793	2610005L07Rik	3439	3556	3315	2631	2951	3260	0.197985
ENSMUSG00000028341	Nr4a3	3436	3049	4360	764	776	6291	0.630813
ENSMUSG00000029761	Cald1	3433	3396	2930	1987	2124	2377	0.00112854
ENSMUSG00000042079	Hnrnpf	3431	3230	3558	4028	3714	4685	0.109756
ENSMUSG00000039361	Picalm	3430	3420	3654	2656	2583	3607	0.241296
ENSMUSG00000004455	Ppp1cc	3429	3334	3070	2533	2349	5271	0.891598
ENSMUSG00000049550	Clip1	3425	3841	2141	1679	2207	804	0.0139379
ENSMUSG00000025375	Aatk	3423	4084	3682	4032	2579	3382	0.479866
ENSMUSG00000034640	Tiparp	3421	3437	2889	1230	1190	4168	0.24387
ENSMUSG00000079942	Rpl28-ps3	3421	3376	5293	1958	4871	3519	0.548543
ENSMUSG00000001847	Rac1	3419	3787	3476	4364	2674	3354	0.861601
ENSMUSG00000005506	Celf1	3419	3504	2138	3601	3408	3163	0.514588
ENSMUSG00000071757	Zhx2	3419	2626	2638	4017	3213	3522	0.142777
ENSMUSG00000038406	Scaf1	3418	3432	3274	5117	4112	3942	0.0392885
ENSMUSG00000022816	Fstl1	3417	3573	3500	3565	3879	4157	0.343344
ENSMUSG00000021709	Erbb2ip	3414	3445	4065	2461	1823	2713	0.00497828
ENSMUSG00000036667	Fam115a	3407	3116	2828	4256	2808	2921	0.700905
ENSMUSG00000026970	Rbms1	3406	4874	3827	3369	3264	3856	0.338755
ENSMUSG00000027130	Slc12a6	3406	4272	3722	2269	2369	2191	3.09e-05
ENSMUSG00000031453	Rasa3	3404	4496	4635	2117	1482	2827	0.00117227
ENSMUSG00000009927	Rps25	3403	3273	4793	2128	4847	3224	0.625319
ENSMUSG00000038205	Prkab2	3403	3711	3490	2255	2307	4033	0.291143
ENSMUSG00000022565	Plec	3399	3831	3831	8255	4452	4575	0.028958
ENSMUSG00000071650	Ganab	3399	3624	2800	5150	4028	3112	0.208377
ENSMUSG00000027215	Cd82	3398	3154	4552	5320	4004	5533	0.084497
ENSMUSG00000029380	Cxcl1	3398	3008	5189	1205	1203	9224	0.994038
ENSMUSG00000037364	Srrt	3395	3421	3709	4227	4277	4699	0.0315695
ENSMUSG00000074412	Gm10689	3395	3256	4620	2052	5095	2708	0.601995
ENSMUSG00000060147	Serpinb6a	3391	2881	3410	2457	2419	2186	0.00895786
ENSMUSG00000002996	Hbp1	3387	4409	3906	1654	2334	2469	0.000354889
ENSMUSG00000060143	Gm10076	3378	3293	5354	2171	5669	4029	0.963809
ENSMUSG00000031841	Cdh13	3376	3647	3467	4498	2753	3725	0.787956
ENSMUSG00000034820	Cpsf7	3376	3233	3149	4173	4008	3064	0.303274
ENSMUSG00000092203	1110038B12Rik	3376	4444	2871	1191	1180	1487	4.29e-09
ENSMUSG00000025089	Gfra1	3375	2124	2476	3431	2338	2197	0.98945
ENSMUSG00000081281	Gm6274	3373	3925	4971	3586	3681	3281	0.313711
ENSMUSG00000094974	Rps19-ps2	3373	3329	4947	2385	5329	4502	0.839817
ENSMUSG00000096681	Rps19-ps1	3373	3329	4947	2385	5329	4502	0.839817
ENSMUSG00000063902	Gm7964	3369	2939	3714	4089	2940	4377	0.424795
ENSMUSG00000030122	Ptms	3366	2795	3194	5533	4788	4127	0.0016611
ENSMUSG00000081810	Gm11878	3366	2600	4196	959	5380	3702	0.975516
ENSMUSG00000028565	Nfia	3365	3774	3069	3785	2430	2785	0.443615
ENSMUSG00000025369	Smarcc2	3364	3196	3298	3731	5744	3368	0.139623
ENSMUSG00000025220	Mgea5	3363	3180	3149	4122	2871	3294	0.685221
ENSMUSG00000083311	Gm5643	3361	3361	3398	2211	2407	3495	0.184853
ENSMUSG00000023004	Tuba1b	3353	3967	6381	5501	4977	8154	0.173948
ENSMUSG00000038324	Trpc4ap	3353	3481	2909	2870	2797	2173	0.123199
ENSMUSG00000001525	Tubb5	3352	3729	4480	3199	3633	3662	0.480018
ENSMUSG00000099083	ATF7	3349	3311	2736	4021	2063	4181	0.685571
ENSMUSG00000054364	Rhob	3344	3102	4969	2783	2003	9770	0.519702
ENSMUSG00000038538	Ubn2	3343	3172	2394	1755	2668	2467	0.151689
ENSMUSG00000083327	Vcp-rs	3342	3638	3466	5309	3664	5101	0.0446241
ENSMUSG00000018819	Lsp1	3338	2923	3603	1900	1859	2533	0.00316926
ENSMUSG00000025016	Tm9sf3	3333	3433	3146	4079	2372	2754	0.672153
ENSMUSG00000025283	Sat1	3332	2847	4015	2175	1638	6865	0.89302
ENSMUSG00000031393	Mecp2	3331	3236	3097	2276	2073	2519	0.00377696
ENSMUSG00000028649	Macf1	3328	3631	3168	3011	3270	3600	0.841441
ENSMUSG00000039004	Bmp6	3324	3253	3549	2805	2195	4391	0.714504
ENSMUSG00000054823	Whsc1l1	3316	3254	2806	2758	1857	3024	0.237443
ENSMUSG00000030189	Ybx3	3315	3691	4359	1730	2105	2727	0.00152971
ENSMUSG00000006307	Kmt2b	3314	3622	3453	3840	3695	3898	0.341413
ENSMUSG00000022661	Cd200	3314	3712	3161	3510	4078	3045	0.754606
ENSMUSG00000081640	Rplp0-ps1	3314	3155	3832	2472	3076	3208	0.244412
ENSMUSG00000095562	Gm21887	3310	3003	2397	1940	10969	3047	0.119683
ENSMUSG00000025409	Mbd6	3309	3105	3032	3818	4575	4306	0.0090933
ENSMUSG00000062901	Klhl24	3305	4150	2795	1889	1717	1221	5.16e-05
ENSMUSG00000020849	Ywhae	3301	3683	3659	3282	4160	5240	0.274255
ENSMUSG00000026276	2018-09-02	3299	3236	2603	4813	3048	3317	0.255305
ENSMUSG00000031447	Lamp1	3298	3353	3851	2508	3222	3462	0.359129
ENSMUSG00000097803	Rpl31-ps16	3298	3408	5093	1679	5557	3858	0.836836
ENSMUSG00000032405	Pias1	3292	3247	2211	1314	1938	1370	0.000850773
ENSMUSG00000040761	Spen	3290	3645	3368	1889	2390	3047	0.0389554
ENSMUSG00000059775	Rps26-ps1	3289	3018	5441	2037	5762	3191	0.819819
ENSMUSG00000029439	Sfswap	3288	2991	2143	2255	3223	2378	0.706988
ENSMUSG00000007739	Cct4	3286	3250	3683	3351	2627	3395	0.517231
ENSMUSG00000038400	Pmepa1	3285	2323	3561	4531	3334	4638	0.0825996
ENSMUSG00000038463	Olfml2b	3283	3197	4173	5497	4112	4961	0.0366936
ENSMUSG00000060657	Marf1	3281	3574	3187	4415	3063	2688	0.949832
ENSMUSG00000001924	Uba1	3280	3365	3925	4607	2764	4602	0.497717
ENSMUSG00000036550	Cnot1	3276	3802	3058	3141	2995	2961	0.365945
ENSMUSG00000015522	Arnt	3274	3226	2450	2392	1954	1967	0.0195947
ENSMUSG00000026491	Ahctf1	3274	3405	2996	2902	2291	2890	0.169165
ENSMUSG00000050565	Tor1aip2	3271	3135	3473	2374	1672	4791	0.679517
ENSMUSG00000054199	Gon4l	3271	3122	2402	5389	3654	3186	0.0851468
ENSMUSG00000026773	Pfkfb3	3269	3758	2929	1317	1884	4055	0.269372
ENSMUSG00000020608	Smc6	3262	2703	2656	2132	3058	2176	0.336412
ENSMUSG00000003031	Cdkn1b	3258	3539	3244	2609	3084	3559	0.551576
ENSMUSG00000039286	Fndc3b	3256	3251	3008	2446	2130	3326	0.252518
ENSMUSG00000059208	Hnrnpm	3255	2815	2478	3293	4130	3580	0.0728604
ENSMUSG00000065950	Gm5908	3248	2409	4365	2168	3613	3553	0.751951
ENSMUSG00000020681	Ace	3245	3930	3874	2848	2015	3282	0.0777159
ENSMUSG00000040415	Dtx3	3244	2875	4145	3387	5483	4188	0.190866
ENSMUSG00000053560	Ier2	3241	3612	5047	2461	1440	12697	0.616992
ENSMUSG00000040731	Eif4h	3238	3354	3511	5447	3565	4610	0.0503719
ENSMUSG00000051790	Nlgn2	3238	3341	3675	7422	5069	4308	0.00566351
ENSMUSG00000031311	Nono	3237	3314	3479	3297	2812	2728	0.274329
ENSMUSG00000028957	Per3	3234	3083	2132	2656	3182	2328	0.84558
ENSMUSG00000072235	Tuba1a	3230	3748	5874	5729	4183	9294	0.113977
ENSMUSG00000073640	Rpl27-ps3	3227	3126	3941	3007	5079	3707	0.44798
ENSMUSG00000081604	Gm11518	3227	3125	3941	3007	5079	3707	0.447855
ENSMUSG00000066543	Gm10166	3226	2929	4765	1002	4650	2911	0.479422
ENSMUSG00000083392	Gm6335	3224	3104	3474	615	636	2688	0.0159785
ENSMUSG00000014498	Ankrd52	3217	3080	2862	2906	2956	3570	0.809648
ENSMUSG00000026878	Rab14	3212	3138	3358	2790	2564	2219	0.040343
ENSMUSG00000020385	Clk4	3208	3556	2837	3912	4875	1842	0.68697
ENSMUSG00000031386	Hcfc1	3208	3711	3356	3865	2128	4527	0.913526
ENSMUSG00000022234	Cct5	3207	2672	3201	3518	2628	4116	0.459974
ENSMUSG00000037815	Ctnna1	3207	2910	2714	3442	2603	3090	0.810767
ENSMUSG00000021866	Anxa11	3206	3492	3927	4516	3483	4517	0.243154
ENSMUSG00000034024	Cct2	3206	3023	3781	1741	3103	3125	0.254546
ENSMUSG00000042507	Elmsan1	3203	3593	4655	2468	1764	4311	0.243298
ENSMUSG00000053411	Cbx7	3203	3473	4485	3528	4992	3771	0.561745
ENSMUSG00000015568	Lpl	3202	2266	2098	2215	4459	1459	0.804203
ENSMUSG00000059981	Taok2	3202	2812	2473	3568	3444	3106	0.180798
ENSMUSG00000000538	Tom1l2	3194	2795	3158	4469	2699	2935	0.582713
ENSMUSG00000037270	4932438A13Rik	3192	2725	2595	1820	2547	1821	0.0470677
ENSMUSG00000070509	Rgma	3192	3212	4434	3185	3603	4217	0.920008
ENSMUSG00000055024	Ep300	3189	3549	2908	1788	1969	2599	0.0081933
ENSMUSG00000024483	Ankhd1	3188	3434	2972	3670	2392	3172	0.801347
ENSMUSG00000020263	Appl2	3187	2340	1893	2935	2803	1611	0.962503
ENSMUSG00000082741	Gm9703	3186	2727	4042	2334	3681	3358	0.752278
ENSMUSG00000038342	Mlxip	3184	3643	3016	2982	2637	3134	0.348669
ENSMUSG00000014077	Chp1	3179	3303	3497	3145	1363	1925	0.0526852
ENSMUSG00000038056	Kmt2c	3179	3150	3227	1440	2655	2488	0.0540028
ENSMUSG00000035325	Sec31a	3178	3174	3163	3532	3544	4048	0.144529
ENSMUSG00000029144	Gtf3c2	3172	3040	2585	2472	4466	2378	0.78484
ENSMUSG00000039601	Rcan2	3172	2869	3842	1875	1908	2044	0.000108251
ENSMUSG00000022314	Rad21	3169	3628	3377	2736	2324	2457	0.0098223
ENSMUSG00000032253	Phip	3165	3347	2290	1773	1602	2311	0.0147657
ENSMUSG00000055762	Eef1d	3165	2849	2891	2457	3423	2474	0.67318
ENSMUSG00000062461	Gm5453	3162	2782	4685	2345	4290	3414	0.803389
ENSMUSG00000042613	Pbxip1	3159	3385	3319	2175	2546	2683	0.0171009
ENSMUSG00000008683	Rps15a	3152	3246	3605	2544	3542	3335	0.683562
ENSMUSG00000033565	Rbfox2	3151	3137	2763	3485	2428	3374	0.870085
ENSMUSG00000020368	Canx	3150	3290	2808	3709	2488	2847	0.877244
ENSMUSG00000028960	Ube4b	3148	2880	3188	2729	2487	2109	0.0733308
ENSMUSG00000027940	Tpm3	3141	3589	3972	2501	2372	7191	0.692036
ENSMUSG00000068566	Myadm	3137	3177	3899	4705	2808	6426	0.16919
ENSMUSG00000026349	Ccnt2	3136	3524	1951	3615	3202	2304	0.79065
ENSMUSG00000081382	Rpl18-ps1	3136	3610	5250	2653	4742	3354	0.616735
ENSMUSG00000048537	Phldb1	3133	2968	2913	2866	2369	2735	0.2905
ENSMUSG00000028399	Ptprd	3132	2882	2257	2790	1825	2678	0.480877
ENSMUSG00000057133	Chd6	3129	3387	2544	2182	2787	1830	0.0931807
ENSMUSG00000078578	Ube2d3	3129	3053	3163	2761	2165	4038	0.828917
ENSMUSG00000025153	Fasn	3127	3538	2784	2189	1702	6758	0.723282
ENSMUSG00000028452	Vcp	3124	3039	3169	4448	3323	4161	0.0612238
ENSMUSG00000041133	Smc1a	3123	3132	3175	2066	2278	3419	0.269023
ENSMUSG00000071671	Gm10343	3122	2701	3671	2139	3264	2874	0.428282
ENSMUSG00000037058	Paip2	3119	2905	2492	2349	2597	1366	0.142156
ENSMUSG00000081378	Rps13-ps4	3118	3077	4244	2399	3272	2955	0.24702
ENSMUSG00000081076	Rpsa-ps4	3112	3447	4388	2287	3128	3950	0.420059
ENSMUSG00000031818	Cox4i1	3111	3240	3607	3000	3777	3691	0.690694
ENSMUSG00000098950	RP23-220D12.12	3102	3271	2673	2381	2117	2242	0.0165553
ENSMUSG00000058254	Tspan7	3101	2932	3306	1694	1869	2466	0.00423545
ENSMUSG00000032064	Dixdc1	3099	2798	2282	1922	1209	1226	0.000909189
ENSMUSG00000044791	Setd2	3097	3072	2719	2345	1802	2544	0.0541724
ENSMUSG00000014956	Ppp1cb	3096	3433	2721	3760	2662	3777	0.540237
ENSMUSG00000061477	Rps7	3094	3295	4278	1357	4304	2438	0.333278
ENSMUSG00000010095	Slc3a2	3088	2978	3033	1846	2023	3925	0.499869
ENSMUSG00000040054	Baz2a	3088	2933	3039	1882	2308	2619	0.0398864
ENSMUSG00000002052	Supt6	3087	3201	2996	3637	2352	3060	0.86212
ENSMUSG00000022312	Eif3h	3086	2973	3530	2526	3215	2943	0.457984
ENSMUSG00000038773	Kdm3b	3086	2927	3249	2432	2855	2345	0.112714
ENSMUSG00000048249	Crebrf	3086	3801	2220	1943	1407	1602	0.00145922
ENSMUSG00000034602	Mon2	3083	3175	3393	2660	2097	2433	0.0179741
ENSMUSG00000020198	Ap3d1	3081	3800	3622	4183	3334	2730	0.873067
ENSMUSG00000020589	Fam49a	3080	3631	2875	2747	2644	2211	0.0914229
ENSMUSG00000050812	AI314180	3076	3220	2433	2273	1916	1681	0.0102329
ENSMUSG00000034462	Pkd2	3074	2907	2196	2070	2957	2493	0.622927
ENSMUSG00000053754	Chd8	3074	3087	2556	2573	2900	3624	0.772309
ENSMUSG00000031392	Irak1	3073	3018	3359	2830	3185	4130	0.628504
ENSMUSG00000061410	Zcchc14	3071	3443	3420	2877	2498	3718	0.566282
ENSMUSG00000038271	Iffo1	3070	3216	3869	4545	4616	2825	0.364243
ENSMUSG00000018217	Pmp22	3064	3177	3282	3091	2719	4635	0.602681
ENSMUSG00000063077	Kif1b	3064	3031	2678	2269	1702	1804	0.00270245
ENSMUSG00000024413	Npc1	3062	3330	2486	2251	2084	2290	0.0315109
ENSMUSG00000066406	Akap13	3062	4107	3392	3120	2196	2992	0.140186
ENSMUSG00000098181	Rps12l2	3060	2355	3506	1737	4756	2340	0.974116
ENSMUSG00000022994	Adcy6	3058	3206	2196	2616	2148	3321	0.806722
ENSMUSG00000004044	Ptrf	3057	2914	3076	4857	3433	4270	0.0185933
ENSMUSG00000002602	Axl	3056	4265	3912	3366	1975	3557	0.251597
ENSMUSG00000005371	Fbxo11	3055	2702	2491	2273	1825	2448	0.110751
ENSMUSG00000037887	Dusp8	3055	3632	5637	1759	1158	8785	0.909561
ENSMUSG00000078180	Gm20900	3055	2742	5304	1770	5257	3617	0.890402
ENSMUSG00000007891	Ctsd	3054	2849	3321	3369	2258	3220	0.789036
ENSMUSG00000053774	Ubxn7	3053	3247	2380	1618	1355	1867	0.000321662
ENSMUSG00000034135	Sik3	3051	2807	2731	4354	2596	2645	0.557751
ENSMUSG00000081740	Gm14279	3050	2560	3730	1708	4303	2515	0.722302
ENSMUSG00000043384	Gprasp1	3046	2335	2752	4209	2984	2569	0.315042
ENSMUSG00000054387	Mdm4	3046	3294	1816	4173	2907	2490	0.478058
ENSMUSG00000024695	Zfp91	3042	2967	2961	3329	2570	2115	0.471846
ENSMUSG00000081572	Gm14138	3041	2844	4118	1571	3634	3377	0.538137
ENSMUSG00000020894	Vamp2	3032	2373	3108	3854	4449	3337	0.0376162
ENSMUSG00000069045	Ddx3y	3032	3236	3313	2352	1675	2738	0.0386061
ENSMUSG00000022201	Zfr	3031	2765	2779	3000	2151	2588	0.457475
ENSMUSG00000026463	Atp2b4	3031	3281	2719	5403	3674	3342	0.0685458
ENSMUSG00000035770	Dync1li2	3030	2926	2455	2993	2905	1846	0.642127
ENSMUSG00000029505	Ep400	3028	3736	2524	1907	2820	3258	0.445345
ENSMUSG00000001750	Tcirg1	3027	3351	4795	4502	6260	5940	0.0268714
ENSMUSG00000027075	Slc43a1	3027	3814	3028	1871	2359	2488	0.0107761
ENSMUSG00000029438	Bcl7a	3026	2761	3180	3358	3851	3075	0.275512
ENSMUSG00000034659	Tmem109	3026	3010	4663	2982	3196	3596	0.60798
ENSMUSG00000027522	Stx16	3024	2451	2910	2707	3742	2797	0.521216
ENSMUSG00000038648	Creb3l2	3024	3170	3460	4003	2487	2985	0.902727
ENSMUSG00000029064	Gnb1	3023	3040	2901	5291	2759	3699	0.162119
ENSMUSG00000060261	Gtf2i	3023	3371	2309	3518	2720	3426	0.522255
ENSMUSG00000049516	Spty2d1	3020	3129	3412	2132	1491	3415	0.178601
ENSMUSG00000019916	P4ha1	3016	2801	2300	2081	1498	2336	0.0698752
ENSMUSG00000002625	Akap8l	3011	2586	3059	2913	3327	2386	0.979733
ENSMUSG00000031508	Ankrd10	3011	3277	2596	4075	2691	2764	0.689095
ENSMUSG00000022197	Pdzd2	3007	3861	3490	3988	2661	1913	0.37098
ENSMUSG00000032393	Dpp8	3003	3140	2736	1987	2018	2234	0.0024378
ENSMUSG00000041415	Dicer1	3003	3495	2143	3937	2407	2603	0.872057
ENSMUSG00000019841	Rev3l	2989	3361	2106	1563	1447	1713	0.000711388
ENSMUSG00000020458	Rtn4	2986	2267	2797	2913	2852	3420	0.346776
ENSMUSG00000001440	Kpnb1	2983	3029	3254	3478	2593	3436	0.856168
ENSMUSG00000015291	Gdi1	2983	2644	2799	6022	5917	4215	1.27e-05
ENSMUSG00000022228	Zscan26	2980	2699	2234	4173	3518	1804	0.443158
ENSMUSG00000058546	Rpl23a	2977	2788	4728	1013	4841	3657	0.782829
ENSMUSG00000031858	Mau2	2975	3954	3319	2664	3551	2644	0.355685
ENSMUSG00000001794	Capns1	2970	3038	4340	3641	5176	4285	0.176985
ENSMUSG00000029467	Atp2a2	2970	3261	2966	2381	2026	4375	0.84109
ENSMUSG00000073879	Gm5859	2969	3692	1280	865	985	1687	0.00810352
ENSMUSG00000039191	Rbpj	2968	3525	3776	1744	1977	2853	0.0137376
ENSMUSG00000030409	Dmpk	2963	2711	3579	2624	2916	2425	0.284179
ENSMUSG00000032280	Tle3	2960	3018	3786	4050	3140	6215	0.128538
ENSMUSG00000041685	Fcho2	2960	2757	2177	2982	2591	2136	0.876353
ENSMUSG00000062933	Gm10123	2957	2735	4299	2530	6074	4633	0.259634
ENSMUSG00000048874	Phf3	2956	3069	2535	2913	2441	1425	0.266633
ENSMUSG00000031865	Dctn1	2955	3039	2927	2844	3203	2943	0.935727
ENSMUSG00000042699	Dhx9	2955	3140	3015	1929	2311	3564	0.425009
ENSMUSG00000033392	Clasp2	2954	3507	3341	3380	2291	1887	0.165179
ENSMUSG00000010110	Stx5a	2952	3194	2414	2996	2926	2279	0.773022
ENSMUSG00000031451	Gas6	2949	3449	3156	5190	4547	8470	0.00105519
ENSMUSG00000029422	Rsrc2	2946	2950	2704	2410	2492	2302	0.0974554
ENSMUSG00000072940	Gm10443	2945	2492	4742	2381	5673	2978	0.768242
ENSMUSG00000041328	Pcf11	2943	2880	2302	1596	1702	2847	0.173751
ENSMUSG00000006457	Actn3	2942	2989	3507	3148	2601	2323	0.270583
ENSMUSG00000023951	Vegfa	2939	2672	3275	3648	3716	3660	0.0610829
ENSMUSG00000098798	AC121131.2	2937	3356	3452	1828	3784	3669	0.828603
ENSMUSG00000048076	Arf1	2936	3137	3486	3890	3135	3864	0.318324
ENSMUSG00000032423	Syncrip	2935	3094	2743	2711	2547	3055	0.654012
ENSMUSG00000003660	Snrnp200	2933	3549	3767	3268	2557	4854	0.835932
ENSMUSG00000027803	Wwtr1	2932	3369	3482	1705	1713	2698	0.00925827
ENSMUSG00000081703	Gm6285	2928	3095	3925	2070	3641	3607	0.750308
ENSMUSG00000007815	Rhoa	2924	2866	2596	6145	2997	3218	0.0814828
ENSMUSG00000055302	Mrfap1	2924	2835	3404	3887	2678	3310	0.627218
ENSMUSG00000045039	Megf8	2918	3301	3299	5074	3018	3852	0.188858
ENSMUSG00000029781	Fkbp9	2916	3112	2601	4191	2407	2835	0.636284
ENSMUSG00000098281	AC123611.1	2913	3261	3467	1824	3833	3705	0.899218
ENSMUSG00000039328	Rnf122	2911	3336	4387	1770	874	5545	0.51167
ENSMUSG00000031592	Pcm1	2904	2661	2421	1487	1838	1805	0.000991229
ENSMUSG00000003226	Ranbp2	2903	3382	2840	3253	2460	2248	0.372995
ENSMUSG00000040857	Erf	2903	2348	4649	1075	859	6953	0.823657
ENSMUSG00000022032	Scara5	2896	3748	2360	2892	1785	1825	0.114175
ENSMUSG00000004562	Arhgef40	2894	2976	3214	2609	2114	2493	0.0608653
ENSMUSG00000049791	Fzd4	2893	3199	3178	2255	2844	2155	0.0725551
ENSMUSG00000055296	Tmem245	2891	3360	2889	1524	1778	2260	0.00161877
ENSMUSG00000057113	Npm1	2889	2830	3749	2302	2856	2323	0.118869
ENSMUSG00000053470	Kdm3a	2888	2804	2765	1752	1836	1822	1.62e-05
ENSMUSG00000076137	Gm26384	2885	3016	2926	3188	2318	2292	0.388199
ENSMUSG00000021577	Sdha	2884	2814	2506	3916	2834	4008	0.0717766
ENSMUSG00000035305	Ror1	2883	4013	3534	2935	3073	3954	0.777734
ENSMUSG00000021745	Ptprg	2881	3160	2458	3094	2175	2549	0.584769
ENSMUSG00000030180	Kdm5a	2874	3435	2574	1842	1554	2513	0.0250889
ENSMUSG00000042520	Ubap2l	2871	2775	2703	2555	2104	2845	0.42683
ENSMUSG00000028618	Tmem59	2870	3162	3456	2559	2513	2565	0.0582565
ENSMUSG00000085342	Gm12254	2863	2757	4654	995	4024	2987	0.453766
ENSMUSG00000082609	Gm15464	2857	3029	3995	2074	4479	2322	0.658205
ENSMUSG00000039159	Ube2h	2853	3073	3286	1853	1254	1556	8.33e-06
ENSMUSG00000024359	Hspa9	2850	2951	2764	3952	2977	3862	0.0853062
ENSMUSG00000036591	Arhgap21	2849	3186	2956	1600	1607	1945	1.16e-05
ENSMUSG00000074364	Ehd2	2849	2743	2620	5414	3433	3688	0.0112844
ENSMUSG00000026778	Prkcq	2847	3557	2352	2142	1632	2330	0.0429372
ENSMUSG00000062997	Rpl35	2844	2805	4227	1133	4252	2820	0.554869
ENSMUSG00000080006	Rps19-ps7	2844	2809	4856	1498	4666	4095	0.939551
ENSMUSG00000081855	Rpl17-ps5	2843	2551	4690	637	5296	2470	0.667734
ENSMUSG00000001211	Agpat3	2842	3035	2832	1770	2266	2497	0.0451014
ENSMUSG00000001288	Rarg	2841	2527	2958	2729	2192	3222	0.884932
ENSMUSG00000033004	Mycbp2	2840	2704	2652	2794	2547	3117	0.789515
ENSMUSG00000095779	Gm2163	2840	3404	1077	832	1087	1408	0.009633
ENSMUSG00000040463	Mybbp1a	2839	3083	3368	2501	3892	3552	0.670469
ENSMUSG00000076236	Mir682	2838	2872	4847	1607	4428	2662	0.49531
ENSMUSG00000028639	Ybx1	2837	3179	3585	3033	2930	3064	0.613199
ENSMUSG00000043091	Tuba1c	2833	3268	5358	4983	4079	6734	0.153804
ENSMUSG00000004317	Clcn5	2832	3444	3141	3007	2168	4050	0.916307
ENSMUSG00000019920	Lims1	2832	3227	2485	2218	2118	2021	0.0230764
ENSMUSG00000006005	Tpr	2829	2768	2283	2164	2057	1494	0.046294
ENSMUSG00000025362	Rps26	2828	2684	5001	1477	4612	3591	0.78976
ENSMUSG00000028917	Plekhm2	2826	3035	1921	2758	2451	1714	0.555556
ENSMUSG00000032737	Inppl1	2826	2561	2089	2425	2077	1778	0.264339
ENSMUSG00000032712	2810474O19Rik	2819	2646	2916	1216	2616	1391	0.0393912
ENSMUSG00000003721	Insig2	2813	3034	2927	2092	2101	1769	0.00113047
ENSMUSG00000038274	Fau	2813	3045	4722	2121	4234	4286	0.977389
ENSMUSG00000024811	Tnks2	2809	2881	2312	2381	1808	1833	0.0563171
ENSMUSG00000027332	Ivd	2809	2670	2295	1947	1815	994	0.0200543
ENSMUSG00000030733	Sh2b1	2808	2455	2345	3130	3247	3201	0.044901
ENSMUSG00000030102	Itpr1	2805	3805	2668	1618	751	898	1.3e-05
ENSMUSG00000025404	R3hdm2	2802	2867	3590	2124	2285	2252	0.0126034
ENSMUSG00000021868	Ppif	2800	3234	3462	1049	1115	2233	0.00117873
ENSMUSG00000015149	Sirt2	2796	3028	3674	2370	3388	2986	0.609201
ENSMUSG00000026241	Nppc	2794	2415	4775	2989	1034	7648	0.708092
ENSMUSG00000051695	Pcbp1	2794	2648	3624	2193	2474	4014	0.839636
ENSMUSG00000040865	Ino80d	2793	2987	2106	3058	1628	2675	0.738744
ENSMUSG00000032621	Srek1	2792	2672	2256	2888	3035	2070	0.834436
ENSMUSG00000026489	Adck3	2788	3530	3992	1885	1788	2299	0.000634228
ENSMUSG00000019997	Ctgf	2783	2392	3091	2349	2566	3485	0.91648
ENSMUSG00000001017	Chtop	2780	3068	3117	3898	3223	2802	0.47481
ENSMUSG00000019990	Pde7b	2776	2732	2164	1411	1281	1724	0.000403694
ENSMUSG00000028530	Jak1	2776	2707	2851	2689	2043	3161	0.728778
ENSMUSG00000058672	Tubb2a	2776	2623	3934	3196	2674	4293	0.658762
ENSMUSG00000038900	Rpl12	2775	3728	3703	1914	4565	4078	0.885976
ENSMUSG00000016933	Plcg1	2773	2184	2053	3253	2254	2949	0.264548
ENSMUSG00000020821	Kif1c	2773	2413	2299	2971	1910	2729	0.927479
ENSMUSG00000005683	Cs	2772	3223	3055	1846	1874	3382	0.244355
ENSMUSG00000059811	Atl2	2767	2593	2220	2421	1379	2247	0.237927
ENSMUSG00000017291	Taok1	2765	3061	2417	2323	1818	1969	0.0333257
ENSMUSG00000027184	Caprin1	2764	2787	2769	3586	2464	2448	0.902661
ENSMUSG00000082769	Gm15793	2762	2733	3639	2218	3039	3157	0.630425
ENSMUSG00000020594	Pum2	2761	3217	2486	2454	2307	2771	0.39415
ENSMUSG00000019254	Ppp1r12c	2756	2478	2407	2370	3885	3756	0.122332
ENSMUSG00000044337	Ackr3	2752	2539	3865	2949	2260	4420	0.818769
ENSMUSG00000055320	Tead1	2752	2805	3218	3011	2971	3246	0.658308
ENSMUSG00000041390	Mdfic	2751	2467	2329	4752	2988	3638	0.0134484
ENSMUSG00000026674	Ddr2	2748	2812	3035	2327	1908	3107	0.352354
ENSMUSG00000021411	Pxdc1	2746	3660	4367	3749	2934	5776	0.513541
ENSMUSG00000024908	Ppp6r3	2746	2869	2090	2320	2251	2856	0.814862
ENSMUSG00000033705	Stard9	2745	2605	1996	2479	2553	2345	0.979713
ENSMUSG00000093514	Gm9320	2745	1935	3257	793	4015	2846	0.921594
ENSMUSG00000023010	Tmbim6	2743	3262	2904	4650	2811	3284	0.287063
ENSMUSG00000092358	Gm20430	2741	2589	3228	2012	3185	2670	0.626256
ENSMUSG00000022974	Paxbp1	2739	2264	2286	2504	2872	1719	0.87906
ENSMUSG00000019978	Epb4.1l2	2736	2505	2200	2164	2370	3070	0.883663
ENSMUSG00000021218	Gdi2	2736	2760	2905	2852	2098	2378	0.305378
ENSMUSG00000004347	Pde1c	2735	2414	2462	2493	2492	3043	0.671813
ENSMUSG00000029461	Fam168a	2729	2485	2713	3101	1978	2270	0.634921
ENSMUSG00000036529	Sbf1	2729	2759	2716	3322	3269	3103	0.0947515
ENSMUSG00000015127	Unkl	2725	2645	2611	1563	1432	1693	4.75e-06
ENSMUSG00000023885	Thbs2	2725	2623	2564	5827	2851	4724	0.0097053
ENSMUSG00000074643	Cpne1	2725	2922	2205	1846	1736	1610	0.00290073
ENSMUSG00000021540	Smad5	2722	3234	3014	4212	2115	2701	0.981151
ENSMUSG00000029571	Tmem106b	2721	3450	2037	1925	1882	1186	0.0194039
ENSMUSG00000039607	Rbms3	2720	3287	2757	1610	2359	2771	0.153023
ENSMUSG00000006386	Tek	2717	2670	2995	2338	1581	1572	0.00972212
ENSMUSG00000021413	Prpf4b	2717	2850	2281	1762	2737	2049	0.290292
ENSMUSG00000025234	Arih1	2717	2878	2851	1679	1765	2627	0.0521886
ENSMUSG00000040407	Akap9	2716	3076	2212	1610	1525	1095	0.000267107
ENSMUSG00000006920	Ezh1	2715	2967	3183	1737	3670	1980	0.421593
ENSMUSG00000015120	Ube2i	2715	2820	3036	2378	2750	3037	0.711268
ENSMUSG00000021835	Bmp4	2715	2789	3693	1936	3796	3105	0.855337
ENSMUSG00000021311	Mtr	2713	3748	2708	2009	1840	1368	0.00147042
ENSMUSG00000036138	Acaa1a	2710	2595	2888	3058	3335	1850	0.977106
ENSMUSG00000044864	Ankrd50	2710	2592	2536	2533	1462	2821	0.485081
ENSMUSG00000042599	Jhdm1d	2705	3210	1839	1549	1139	1884	0.0140598
ENSMUSG00000022617	Chkb	2703	2706	3034	2707	3648	3112	0.39416
ENSMUSG00000039765	Cc2d2a	2703	2791	2444	1382	1517	1698	1.86e-05
ENSMUSG00000082746	Rps12-ps1	2702	2440	3231	1820	3746	2687	0.951703
ENSMUSG00000033228	Scaf11	2700	2695	2817	1252	1704	2170	0.00804542
ENSMUSG00000032010	Usp2	2698	2224	2385	2142	982	4473	0.906631
ENSMUSG00000022136	Dnajc3	2697	3308	2547	2132	1730	2531	0.0752392
ENSMUSG00000007836	Hnrnpa0	2696	2817	3043	2682	2538	4189	0.594753
ENSMUSG00000032437	Stt3b	2695	2874	2210	3351	2750	1971	0.847787
ENSMUSG00000038332	Sesn1	2695	2914	2480	1940	2462	1448	0.0694407
ENSMUSG00000043801	Oaz1-ps	2695	2392	3300	3257	3828	5012	0.0348836
ENSMUSG00000025579	Gaa	2693	2425	2615	3300	2487	2632	0.539006
ENSMUSG00000022124	Fbxl3	2690	2906	2311	2417	2674	2342	0.630617
ENSMUSG00000028580	Pum1	2686	2977	3007	3601	1921	3081	0.963717
ENSMUSG00000094483	Purb	2685	2682	2680	1791	1958	3397	0.566921
ENSMUSG00000034354	Mtmr3	2683	2851	3051	3210	2107	2479	0.532848
ENSMUSG00000003068	Stk11	2682	2907	3149	2298	2821	2278	0.207931
ENSMUSG00000022894	Adamts5	2679	3234	3084	3442	2505	2812	0.846154
ENSMUSG00000021927	Gm5803	2678	2404	3094	1647	1933	2475	0.0720277
ENSMUSG00000040289	Hey1	2675	2022	2234	3286	1736	2237	0.828583
ENSMUSG00000054008	Ndst1	2671	3345	2843	1708	1863	2890	0.0972455
ENSMUSG00000028849	Map7d1	2670	2590	3590	1274	1553	3563	0.254315
ENSMUSG00000063450	Syne2	2670	2553	2192	2063	3169	2877	0.582241
ENSMUSG00000026987	Baz2b	2669	2545	2293	1762	2118	1135	0.0392107
ENSMUSG00000039457	Ppl	2667	2267	1942	5186	4831	3120	0.000569349
ENSMUSG00000029186	Pi4k2b	2666	3255	2545	1860	1727	2232	0.011171
ENSMUSG00000025246	Tbl1x	2663	2771	2483	1668	2920	2288	0.437535
ENSMUSG00000045136	Tubb2b	2661	2542	3694	3561	2951	4013	0.320435
ENSMUSG00000027678	Ncoa3	2659	2928	3689	2092	2227	2634	0.0613201
ENSMUSG00000026103	Gls	2653	2866	2302	2656	1781	3333	0.973463
ENSMUSG00000029076	Sdf4	2652	2641	2727	3583	2173	2555	0.841188
ENSMUSG00000004897	Hdgf	2651	2370	2612	3829	3145	3585	0.00705358
ENSMUSG00000055670	Zzef1	2651	2914	2401	1657	1585	2420	0.0475788
ENSMUSG00000068674	Gm10247	2649	2603	3356	1632	4113	1763	0.615692
ENSMUSG00000057637	Prdm2	2648	2642	3216	1325	1889	2709	0.0885721
ENSMUSG00000032479	Map4	2642	2383	3375	5921	3025	2926	0.140936
ENSMUSG00000024759	Atl3	2641	3015	1686	2150	1788	2043	0.283142
ENSMUSG00000029661	Col1a2	2641	1318	3209	5338	2479	3245	0.128219
ENSMUSG00000043940	Wdfy3	2639	3087	2826	2996	2382	2832	0.74766
ENSMUSG00000036817	Sun1	2634	2577	2434	2110	2730	2484	0.746423
ENSMUSG00000056342	Usp34	2625	2556	1951	1860	1551	2036	0.0866057
ENSMUSG00000074063	Osgin1	2625	2448	3842	1169	653	3903	0.269266
ENSMUSG00000029647	Pan3	2622	2505	1975	4035	2407	1927	0.470153
ENSMUSG00000001248	Gramd1a	2621	2255	2564	2041	3198	2436	0.843642
ENSMUSG00000038976	Ppp1r9b	2621	2274	1715	3319	1994	3151	0.223263
ENSMUSG00000026335	Pam	2620	2933	2027	2638	2334	2725	0.922589
ENSMUSG00000022346	Myc	2619	2659	4505	2284	1794	8388	0.527411
ENSMUSG00000037235	Mxd4	2619	2698	2261	2957	2176	2232	0.83725
ENSMUSG00000024360	Etf1	2616	2819	2805	3065	1389	2996	0.659102
ENSMUSG00000059263	Usp47	2615	2699	2289	2924	1865	2057	0.528244
ENSMUSG00000049807	Arhgap23	2614	2858	2453	2208	1318	2275	0.0978189
ENSMUSG00000027002	Nckap1	2611	2522	2138	1733	1602	1886	0.0113946
ENSMUSG00000009291	Pttg1ip	2609	2819	2142	3503	2268	2826	0.460224
ENSMUSG00000022037	Clu	2609	3304	4252	666	252	1899	0.00229267
ENSMUSG00000027936	Crtc2	2609	2799	3450	2432	2407	3081	0.463934
ENSMUSG00000039536	Stau1	2604	2907	2952	1766	1884	3132	0.260983
ENSMUSG00000034290	Nek9	2601	2842	2798	3579	1791	3204	0.851393
ENSMUSG00000035778	Ggta1	2601	2167	1537	2504	2054	1871	0.924163
ENSMUSG00000037062	Sh3glb1	2599	2290	2901	1346	1738	2160	0.0236274
ENSMUSG00000032562	Gnai2	2598	2629	3304	2486	2563	5930	0.333758
ENSMUSG00000062866	Phactr2	2598	3122	3263	2005	2379	2192	0.0190366
ENSMUSG00000068039	Tcp1	2598	2867	3157	2986	2339	2781	0.643475
ENSMUSG00000025132	Arhgdia	2591	2507	3084	4781	3447	4205	0.00458409
ENSMUSG00000025981	Coq10b	2590	2061	2589	1013	604	4834	0.797937
ENSMUSG00000030533	Unc45a	2590	2419	2528	2566	1879	5209	0.348723
ENSMUSG00000020349	Ppp2ca	2588	2415	2628	2247	1764	2882	0.54817
ENSMUSG00000029713	Gnb2	2588	2449	2770	3333	4054	3854	0.00232391
ENSMUSG00000033257	Ttll4	2588	2416	1824	3062	2822	1996	0.434913
ENSMUSG00000030516	Tjp1	2587	2807	2394	2667	1489	2216	0.279037
ENSMUSG00000024969	Mark2	2578	2160	1908	3452	3126	3036	0.00781757
ENSMUSG00000066894	Vsig10	2572	2560	2490	1676	1927	2465	0.132359
ENSMUSG00000025509	Pnpla2	2570	3589	3807	420	1714	2274	0.0249595
ENSMUSG00000020092	Pald1	2569	2740	2380	2801	2970	2995	0.233677
ENSMUSG00000043733	Ptpn11	2569	2989	2547	3105	2050	2611	0.781047
ENSMUSG00000027367	Stard7	2568	3596	2700	2215	2032	1511	0.0139321
ENSMUSG00000017421	Zfp207	2567	2683	2950	3246	4058	3057	0.0877473
ENSMUSG00000095258	Gm10593	2566	2711	986	973	1206	1317	0.0367023
ENSMUSG00000095348	Gm3892	2566	2711	986	973	1206	1317	0.0367023
ENSMUSG00000050912	Tmem123	2564	2801	2953	1990	1570	2202	0.012297
ENSMUSG00000032816	Igdcc4	2561	2740	2433	4430	3019	4458	0.00623768
ENSMUSG00000032178	Ilf3	2560	2731	2548	2352	2460	2634	0.640458
ENSMUSG00000003420	Fcgrt	2559	2614	2468	2436	2336	1949	0.295334
ENSMUSG00000007670	Khsrp	2557	2570	2377	4317	3155	2794	0.051005
ENSMUSG00000002948	Map2k7	2556	2657	2896	2240	2224	2180	0.0663874
ENSMUSG00000056493	Foxk1	2556	2749	2974	2512	1747	2108	0.0762515
ENSMUSG00000018412	Kansl1	2554	2608	2577	2360	2059	2425	0.278619
ENSMUSG00000027893	Ahcyl1	2550	2656	2378	2233	2625	2470	0.775496
ENSMUSG00000031633	Slc25a4	2550	2913	3012	1433	2676	2042	0.098732
ENSMUSG00000068742	Cry2	2550	3200	3228	1393	1400	3750	0.276011
ENSMUSG00000024927	Rela	2543	2902	3456	2280	2182	6660	0.470186
ENSMUSG00000014195	Dnajc7	2542	2200	2087	1817	3121	924	0.600105
ENSMUSG00000024248	Cox7a2l	2541	2599	3590	2305	2801	2470	0.372067
ENSMUSG00000027706	Sec62	2539	2149	2254	2229	2261	2152	0.703414
ENSMUSG00000029578	Wipi2	2538	2608	2219	1444	1925	1268	0.00509402
ENSMUSG00000019428	Fkbp8	2536	2490	3112	2692	3500	3399	0.253689
ENSMUSG00000034377	Tulp4	2531	2449	2315	2750	1832	2405	0.77232
ENSMUSG00000053279	Aldh1a1	2530	2969	3077	1491	1557	1392	1.73e-07
ENSMUSG00000057696	Rpl30-ps1	2530	2776	3871	2124	3481	2954	0.728721
ENSMUSG00000030738	Eif3c	2527	2520	2571	1943	2369	2426	0.327661
ENSMUSG00000014355	Anapc1	2526	2607	2445	2566	2392	2018	0.501722
ENSMUSG00000068396	Rpl34-ps1	2524	2581	3766	1335	4086	2312	0.634529
ENSMUSG00000070729	Gm12966	2523	2254	3522	3130	4302	5228	0.0339432
ENSMUSG00000028163	Nfkb1	2521	2853	3117	2913	1942	2508	0.369763
ENSMUSG00000026509	Capn2	2519	2036	2289	3728	3038	3141	0.00574933
ENSMUSG00000067058	Rps15a-ps5	2518	2435	3006	2019	2896	2390	0.58815
ENSMUSG00000037458	Azin1	2515	2596	3087	1328	1039	5139	0.819157
ENSMUSG00000035279	Ssc5d	2514	2645	3098	6717	5640	4922	2.56e-07
ENSMUSG00000070544	Top1	2514	2369	2561	1353	1539	1907	0.00260524
ENSMUSG00000018750	Zbtb4	2510	2266	2726	2678	2536	2711	0.638114
ENSMUSG00000006498	Ptbp1	2509	2427	3703	4339	2433	5257	0.16258
ENSMUSG00000037813	D630003M21Rik	2509	3282	2612	2255	1928	1499	0.0202688
ENSMUSG00000058542	Gm15590	2509	2289	2801	1433	1423	3132	0.340719
ENSMUSG00000037331	Larp1	2506	2315	2229	3496	2569	2816	0.0998655
ENSMUSG00000047407	Tgif1	2505	3220	4126	2276	1883	5208	0.863472
ENSMUSG00000034525	BC018507	2504	3694	3393	2544	2207	2412	0.0596529
ENSMUSG00000037712	Fermt2	2504	2260	2262	3076	1587	1887	0.724821
ENSMUSG00000026547	Tagln2	2501	2496	3954	3431	3135	4924	0.224229
ENSMUSG00000031441	Atp11a	2498	2691	2419	3156	2250	2543	0.768788
ENSMUSG00000032000	Birc3	2495	3324	4566	973	761	4213	0.179347
ENSMUSG00000005534	Insr	2494	2680	2526	2504	1302	1160	0.0562074
ENSMUSG00000048402	Gli2	2491	2450	2545	2164	2294	3989	0.545347
ENSMUSG00000024750	Zfand5	2489	2701	3289	1277	1248	3560	0.271397
ENSMUSG00000031024	St5	2488	2664	2986	1940	2560	2278	0.192151
ENSMUSG00000032340	Neo1	2488	2715	2520	2797	1339	2041	0.282346
ENSMUSG00000033161	Atp1a1	2486	2730	2891	1972	1622	4564	0.979669
ENSMUSG00000040725	Hnrnpul1	2484	2542	2674	2218	2205	1825	0.0879105
ENSMUSG00000032560	Dnajc13	2483	2486	2030	2352	2097	2047	0.560675
ENSMUSG00000090862	Rps13	2483	2216	3424	1705	2662	2713	0.49888
ENSMUSG00000013858	Tmem259	2482	2625	3038	4104	3576	3120	0.0428505
ENSMUSG00000032633	Flcn	2480	2169	1199	926	1916	858	0.11555
ENSMUSG00000060743	H3f3a	2480	2532	2869	1567	1975	3299	0.521992
ENSMUSG00000048960	Prex2	2478	3150	2165	626	969	1033	4.67e-08
ENSMUSG00000085939	Cd63-ps	2478	2048	2369	2975	3286	2715	0.040748
ENSMUSG00000016256	Ctsz	2477	1871	2245	4191	2984	3127	0.00586262
ENSMUSG00000036057	Ptpn23	2475	2567	2882	2237	2767	2684	0.824824
ENSMUSG00000051451	Crebzf	2472	2554	2526	3413	3500	2823	0.0363586
ENSMUSG00000019188	H13	2467	2551	2364	2436	2570	2670	0.709009
ENSMUSG00000030779	Rbbp6	2466	2029	2303	2443	2390	2233	0.75466
ENSMUSG00000003752	Itpkc	2465	2789	3409	1466	727	4337	0.465782
ENSMUSG00000029684	Wasl	2465	2336	2180	2265	1765	1745	0.165398
ENSMUSG00000082705	Gm15616	2464	2941	3638	1871	2427	3152	0.321764
ENSMUSG00000035621	Midn	2463	2295	4477	2215	1363	8961	0.476772
ENSMUSG00000047909	Ankrd16	2462	2451	1910	1364	2392	1404	0.179388
ENSMUSG00000016664	Pacsin2	2461	2734	2275	2902	2661	2193	0.795379
ENSMUSG00000037447	Arid5a	2459	3002	4987	1100	417	6828	0.766929
ENSMUSG00000020241	Col6a2	2458	2353	2826	3424	3340	3822	0.00722189
ENSMUSG00000021144	Mta1	2458	2484	2327	3185	2786	2622	0.159725
ENSMUSG00000054263	Lifr	2458	3494	1740	3402	1584	1881	0.666565
ENSMUSG00000026490	Cdc42bpa	2457	3178	2379	1668	1393	1270	9.17e-05
ENSMUSG00000026615	Eprs	2457	2568	1904	2385	1955	1708	0.398798
ENSMUSG00000036427	Gpi1	2454	2623	2626	2993	1911	2599	0.862502
ENSMUSG00000021238	Aldh6a1	2449	2571	2273	1303	1750	1143	0.000773694
ENSMUSG00000020088	Sar1a	2448	2758	2587	4625	2100	3225	0.263352
ENSMUSG00000028245	Nsmaf	2448	2397	1948	1462	1577	950	0.00446154
ENSMUSG00000035150	Eif2s3x	2447	2364	2338	2689	1430	1428	0.228983
ENSMUSG00000071984	Fndc1	2443	2561	2489	3796	4018	3864	6.92e-06
ENSMUSG00000055204	Ankrd17	2439	2756	1805	3670	1831	2821	0.440727
ENSMUSG00000000708	Kat2b	2438	2705	1625	2540	1396	1855	0.47685
ENSMUSG00000025586	Cpeb1	2437	2382	2478	2501	2414	2620	0.754504
ENSMUSG00000024431	Nr3c1	2435	2353	3059	3185	1977	3098	0.784021
ENSMUSG00000046447	Camk2n1	2435	2204	2197	3232	2638	2381	0.179382
ENSMUSG00000021279	Cdc42bpb	2432	2415	1944	2486	2564	2848	0.251854
ENSMUSG00000030451	Herc2	2432	2830	1588	2588	1815	2706	0.861603
ENSMUSG00000073557	Ppp1r12b	2431	3171	2668	2258	2205	1701	0.0546287
ENSMUSG00000019802	Sec63	2430	2380	2256	2439	1917	1666	0.28061
ENSMUSG00000020456	Ogdh	2430	2503	3070	2204	1529	2733	0.267855
ENSMUSG00000020530	Ggnbp2	2430	2356	2220	1983	1812	1541	0.0354623
ENSMUSG00000021111	Papola	2428	2217	1785	2910	2856	2230	0.165169
ENSMUSG00000030435	U2af2	2428	2219	2797	3192	2956	3859	0.038172
ENSMUSG00000030704	Rab6a	2428	2344	2724	1136	1312	2694	0.13376
ENSMUSG00000070564	Ntn5	2426	2183	2844	4252	3399	4571	0.000941047
ENSMUSG00000001506	Col1a1	2425	1279	3354	6767	3614	2617	0.0504822
ENSMUSG00000028121	Bcar3	2424	2525	2619	1744	1355	2631	0.168273
ENSMUSG00000021959	Lats2	2423	2692	2636	2063	1709	2663	0.252859
ENSMUSG00000022895	Ets2	2422	2681	3198	1498	1108	5229	0.877528
ENSMUSG00000031078	Cttn	2422	2065	1797	3652	2312	2949	0.0479806
ENSMUSG00000082809	Gm14150	2421	2787	3943	4039	3490	5845	0.067358
ENSMUSG00000057421	Las1l	2420	2709	2959	1549	1747	1933	0.00127362
ENSMUSG00000036995	Asap3	2418	2426	2722	1509	1227	1900	0.00279779
ENSMUSG00000038095	Sbno1	2418	2573	2379	2595	2496	1298	0.498554
ENSMUSG00000010453	Kansl3	2417	2330	2324	3000	2393	2441	0.422133
ENSMUSG00000023495	Pcbp4	2417	1784	2432	2685	2403	3153	0.171165
ENSMUSG00000028423	Nfx1	2417	2632	2513	1762	2362	2366	0.28366
ENSMUSG00000061983	Rps12	2416	2555	3584	2005	4283	2492	0.909153
ENSMUSG00000004071	Cdip1	2415	2872	2937	2117	2326	2448	0.165856
ENSMUSG00000027881	Prpf38b	2415	2359	2651	2215	2922	1938	0.762606
ENSMUSG00000096862	Gm13301	2415	2597	735	1071	1201	1397	0.155344
ENSMUSG00000044749	Abca6	2412	1768	1595	597	404	390	2.8e-12
ENSMUSG00000022858	Tra2b	2410	2589	2481	2837	1860	2997	0.870786
ENSMUSG00000032826	Ank2	2410	1656	1250	1505	1226	1733	0.420989
ENSMUSG00000029166	Mapre3	2409	2197	2379	2218	2662	2840	0.428068
ENSMUSG00000042116	Vwa1	2406	2266	2509	3742	2533	3165	0.0689991
ENSMUSG00000009575	Cbx5	2405	2515	1793	3275	2118	2647	0.320055
ENSMUSG00000038776	Ephx1	2405	1869	2988	6145	5251	6364	7.6e-08
ENSMUSG00000073876	Gm13305	2402	2933	2005	3760	3004	2154	0.328998
ENSMUSG00000042548	Asxl1	2401	2785	2517	2620	1583	2806	0.617881
ENSMUSG00000058793	Cds2	2401	2696	2596	3214	1452	2582	0.782096
ENSMUSG00000020362	Cnot6	2400	3119	2372	2341	1884	1802	0.081679
ENSMUSG00000029385	Ccng2	2400	2802	2328	963	1063	1016	1.43e-12
ENSMUSG00000033253	Szt2	2400	2602	2023	2128	1890	2036	0.258222
ENSMUSG00000052934	Fbxo31	2400	2280	1563	2095	2328	1552	0.816499
ENSMUSG00000081434	Gm14165	2400	2920	3454	2153	2393	2949	0.344874
ENSMUSG00000029071	Dvl1	2397	2417	2004	3449	4425	4019	4.03e-05
ENSMUSG00000032382	Snx1	2396	2491	2479	3163	2360	1898	0.974877
ENSMUSG00000019929	Dcn	2395	1073	2478	5580	3641	3671	0.00264686
ENSMUSG00000021500	Ddx46	2395	2421	1912	2142	2322	1670	0.555057
ENSMUSG00000031133	Arhgef6	2395	2635	2003	1766	1158	1700	0.0174111
ENSMUSG00000082626	Rps13-ps5	2391	2069	3285	1766	2368	2506	0.4159
ENSMUSG00000021244	Ylpm1	2390	2588	2557	2436	1706	2823	0.645972
ENSMUSG00000071419	Rps15-ps2	2390	2568	3154	1799	3881	2676	0.889612
ENSMUSG00000027412	Lpin3	2387	2604	2610	2403	2528	1384	0.341456
ENSMUSG00000038807	Rap1gap2	2387	2393	2496	1972	1821	1956	0.0270398
ENSMUSG00000045193	Cirbp	2387	2416	2767	3735	3374	1394	0.656568
ENSMUSG00000023963	Cyp39a1	2380	2032	1629	1393	997	804	0.00169749
ENSMUSG00000034928	Rnf44	2380	2322	2357	3069	2410	3585	0.0951021
ENSMUSG00000082062	Ftl2	2380	2135	2726	1571	1536	3044	0.478042
ENSMUSG00000035992	Fnip1	2377	2093	1729	1686	1584	1438	0.0612583
ENSMUSG00000040123	Zmym5	2375	2481	1602	1241	1512	1717	0.04739
ENSMUSG00000090516	Rps11-ps1	2373	2801	3095	2606	3695	3232	0.357583
ENSMUSG00000029528	Pxn	2372	1946	2356	2996	2240	2686	0.240675
ENSMUSG00000042506	Usp22	2372	2590	3140	1770	1469	3689	0.552254
ENSMUSG00000056579	Tug1	2368	2391	2450	5095	2445	2064	0.256304
ENSMUSG00000056749	Nfil3	2368	2117	3093	764	395	3240	0.225277
ENSMUSG00000078812	Eif5a	2366	2327	3458	4958	3215	5886	0.00979912
ENSMUSG00000025609	Mkln1	2364	2491	1500	2124	2145	1587	0.67194
ENSMUSG00000056211	R3hdm1	2363	2204	2207	1733	2016	2087	0.221644
ENSMUSG00000057236	Rbbp4	2363	2106	1690	2772	2348	1479	0.746649
ENSMUSG00000021945	Zmym2	2361	2122	1545	1408	1359	1752	0.101722
ENSMUSG00000040423	Rc3h1	2359	3091	2073	2381	1457	1260	0.0766995
ENSMUSG00000026483	Fam129a	2358	2936	2575	3518	2397	2796	0.525333
ENSMUSG00000031167	Rbm3	2358	2557	3188	2182	3341	3560	0.532034
ENSMUSG00000078619	Smarcd2	2356	2057	1386	2135	1904	2410	0.570148
ENSMUSG00000077450	Rab11b	2353	2699	2446	3282	2239	3192	0.342078
ENSMUSG00000024966	Stip1	2352	2447	2975	2077	1587	3307	0.622102
ENSMUSG00000027351	Spred1	2352	2375	1586	2302	1559	1623	0.457916
ENSMUSG00000024238	Zeb1	2349	2277	2695	2573	1441	2840	0.751014
ENSMUSG00000028514	Usp24	2349	2630	1690	2077	2045	2074	0.648814
ENSMUSG00000073647	Gm10557	2349	2392	2626	1516	1828	2341	0.110085
ENSMUSG00000043991	Pura	2347	2604	2227	2548	1785	1819	0.320543
ENSMUSG00000003458	Ncstn	2346	2378	3175	2859	3079	3173	0.316753
ENSMUSG00000031659	Adcy7	2346	2358	2478	3268	3473	4481	0.00129455
ENSMUSG00000031154	Otud5	2345	2349	2207	2544	2650	1917	0.84061
ENSMUSG00000071533	Pcnp	2343	2149	1930	2009	1499	2240	0.492918
ENSMUSG00000040462	Os9	2342	2086	2404	2240	1925	1603	0.241841
ENSMUSG00000092200	Tnxa	2340	1606	2531	5729	4477	2142	0.0158454
ENSMUSG00000027582	Zgpat	2338	2189	1915	2692	3182	2714	0.0265634
ENSMUSG00000043154	Ppp2r3a	2337	3432	2313	1904	1720	1701	0.0118851
ENSMUSG00000027248	Pdia3	2336	2895	3037	2526	2383	2006	0.214834
ENSMUSG00000036275	9530068E07Rik	2336	2575	2309	2946	1652	1922	0.582901
ENSMUSG00000050310	Rictor	2335	2707	2233	1958	1703	1455	0.0149496
ENSMUSG00000053565	Eif3k	2335	1799	2235	2189	2454	2234	0.568954
ENSMUSG00000039176	Polg	2332	2497	2428	3543	2825	1821	0.544187
ENSMUSG00000042650	Alkbh5	2331	2471	2693	2591	1583	3356	0.982806
ENSMUSG00000027665	Pik3ca	2330	2552	2150	1469	1605	1108	0.000960673
ENSMUSG00000061689	Dlgap4	2329	2012	1941	2461	2141	3234	0.175526
ENSMUSG00000024817	Uhrf2	2326	2068	1813	1914	1597	1616	0.169936
ENSMUSG00000089715	Cbx6	2326	2567	1950	3109	2342	3472	0.109999
ENSMUSG00000097987	Gm17786	2326	2438	3283	1715	3423	1597	0.471672
ENSMUSG00000017776	Crk	2325	2501	1836	2428	1457	3158	0.807127
ENSMUSG00000032198	Dock6	2325	2228	1711	3148	3928	2887	0.00385338
ENSMUSG00000080198	Gm13573	2325	2489	3861	1672	2798	3167	0.58514
ENSMUSG00000046330	Rpl37a	2324	2619	4356	992	4559	2949	0.800437
ENSMUSG00000041935	AW549877	2323	2197	2142	2070	1984	981	0.208529
ENSMUSG00000036568	Gltscr1l	2322	2227	2171	1429	2359	1697	0.244993
ENSMUSG00000082481	Rps12-ps19	2322	1781	2760	1784	3349	1979	0.870205
ENSMUSG00000025351	Cd63	2321	1886	2903	2208	2784	2969	0.510077
ENSMUSG00000056076	Eif3b	2321	2533	2300	2754	1880	2613	0.940149
ENSMUSG00000025930	Msc	2320	2575	3217	1715	3510	2363	0.765284
ENSMUSG00000056050	Mia3	2320	2289	2045	2768	2188	1502	0.867505
ENSMUSG00000023118	Sympk	2319	2264	2296	3018	2012	2712	0.44509
ENSMUSG00000036103	Colec12	2317	2155	1854	1343	1009	1909	0.0529061
ENSMUSG00000021408	Ripk1	2316	2350	2331	847	866	3854	0.555771
ENSMUSG00000071646	Mta2	2316	2178	2026	2345	1859	2253	0.932929
ENSMUSG00000089764	Gm16580	2316	2057	3332	1259	1530	2244	0.0536883
ENSMUSG00000028692	Akr1a1	2313	2458	2486	5327	3634	4202	5.3e-05
ENSMUSG00000028788	Ptp4a2	2312	2058	2175	1983	1502	2072	0.261939
ENSMUSG00000010476	Ebf3	2311	2154	2184	2208	1738	1981	0.357061
ENSMUSG00000025224	Gbf1	2310	2540	2400	2381	1999	2131	0.356539
ENSMUSG00000032050	Rdx	2310	2304	1802	2030	1733	1811	0.312094
ENSMUSG00000092595	Gm20427	2310	2451	2265	3858	3936	2781	0.00572661
ENSMUSG00000021374	Nup153	2308	2195	2126	1723	1947	2619	0.748981
ENSMUSG00000021171	Esyt2	2303	2362	1887	2436	1723	2338	0.950984
ENSMUSG00000024098	Twsg1	2303	2286	2470	2432	2336	2763	0.576318
ENSMUSG00000003464	Pex19	2298	2623	1838	2439	1934	2423	0.977609
ENSMUSG00000016552	Foxred2	2297	2476	2880	2989	2064	2944	0.789537
ENSMUSG00000028771	Ptpn12	2297	1982	2227	1799	1465	2295	0.346889
ENSMUSG00000042010	Acacb	2297	2463	2109	1531	1183	1800	0.00970856
ENSMUSG00000055980	Irs1	2296	2806	2032	3311	2217	2609	0.448807
ENSMUSG00000029062	Cdk11b	2292	2015	2464	1241	2416	1855	0.315304
ENSMUSG00000048279	Sacs	2292	2682	2461	2696	3164	1584	0.997232
ENSMUSG00000036305	Rpl39-ps	2291	2115	3116	1144	3590	2049	0.722791
ENSMUSG00000037706	Cd81	2291	2558	2874	3659	2974	3112	0.0847797
ENSMUSG00000033732	Sf3b3	2290	2563	1785	3554	2325	3093	0.0936746
ENSMUSG00000023845	Lnpep	2289	2662	2067	1162	1372	1852	0.00861934
ENSMUSG00000037857	Nufip2	2289	2505	2309	1701	1690	2621	0.34178
ENSMUSG00000030287	Itpr2	2283	2668	2382	2530	1482	2325	0.421997
ENSMUSG00000062822	4833420G17Rik	2281	2276	2288	1621	2002	1353	0.0364977
ENSMUSG00000022214	Dcaf11	2278	2506	1959	2200	1795	1159	0.182442
ENSMUSG00000037475	Thoc2	2278	2578	2024	1781	1998	1404	0.0740384
ENSMUSG00000060739	Nsa2	2278	2131	2358	1277	2196	1722	0.141295
ENSMUSG00000020387	Phf15	2276	2228	1767	3224	1556	1718	0.886112
ENSMUSG00000022403	St13	2276	2024	2043	2823	1679	1888	0.978474
ENSMUSG00000026701	Prdx6	2275	2059	1948	1885	1730	2371	0.746711
ENSMUSG00000033685	Ucp2	2275	3276	2597	803	1407	4373	0.577091
ENSMUSG00000070493	Chchd2	2275	2602	2910	2099	1639	1446	0.0112943
ENSMUSG00000027589	Pcmtd2	2274	2650	2024	2284	1751	1250	0.162719
ENSMUSG00000033047	Eif3l	2274	2275	2871	2584	1376	2515	0.51453
ENSMUSG00000008855	Hdac5	2271	2748	2636	811	1646	2167	0.0479287
ENSMUSG00000004056	Akt2	2270	2379	3235	3876	2190	4281	0.214371
ENSMUSG00000035258	Abi3bp	2269	1932	1955	2551	2321	1898	0.514805
ENSMUSG00000001909	Trmt1	2268	2510	3116	2287	2926	2044	0.61854
ENSMUSG00000022564	Grina	2268	2055	2478	2417	2861	2642	0.221203
ENSMUSG00000020220	Vps13d	2266	2109	1437	1791	1594	1676	0.416407
ENSMUSG00000024283	Wac	2263	2130	2492	1690	1615	2371	0.238134
ENSMUSG00000003360	Ddx23	2261	2031	1949	2515	2550	1611	0.705633
ENSMUSG00000038145	Snrk	2260	2185	2143	3395	2419	2175	0.243855
ENSMUSG00000075284	Wipf1	2260	1987	2256	2309	1600	2620	0.983078
ENSMUSG00000056608	Chd9	2259	2105	2109	1947	1432	2183	0.340963
ENSMUSG00000072501	Phf20l1	2258	2576	1929	818	1597	1891	0.0598718
ENSMUSG00000021253	Tgfb3	2255	2698	2924	1922	1366	2185	0.0403963
ENSMUSG00000030530	Furin	2255	2538	2288	2588	2138	2245	0.889319
ENSMUSG00000022952	Runx1	2254	2877	2354	1549	958	2634	0.154078
ENSMUSG00000025026	Add3	2254	1819	2028	2041	1218	1164	0.107657
ENSMUSG00000089774	Slc5a3	2254	2364	2571	1053	412	1902	0.024219
ENSMUSG00000022999	Lmbr1l	2252	2643	2786	1592	2057	2760	0.33249
ENSMUSG00000026031	Cflar	2252	2546	1818	2461	1350	1210	0.229893
ENSMUSG00000021699	Pde4d	2250	2686	2677	1006	1308	1860	0.00231248
ENSMUSG00000026457	Adipor1	2249	2063	2464	1799	1578	2190	0.188639
ENSMUSG00000093752	Gm20716	2244	2566	1785	3525	2519	2139	0.263173
ENSMUSG00000038546	Ranbp9	2243	2566	1718	1071	1041	1510	0.00180663
ENSMUSG00000032295	Man2c1	2242	2317	2489	1762	2495	2519	0.808675
ENSMUSG00000059824	Dbp	2242	1461	3093	2949	4075	3640	0.0415587
ENSMUSG00000024012	Mtch1	2241	2011	2317	3496	2464	2506	0.103872
ENSMUSG00000030846	Tial1	2241	2223	1927	2410	3293	1691	0.470594
ENSMUSG00000046808	Atp10d	2240	2718	1055	2711	1961	1370	0.991082
ENSMUSG00000030016	Zfml	2239	2078	1560	1969	1488	1234	0.230408
ENSMUSG00000056537	Rlim	2237	2346	2568	1513	1172	2904	0.327379
ENSMUSG00000026924	Sec16a	2236	2583	2317	2421	1920	2449	0.710713
ENSMUSG00000038290	Smg6	2236	1822	2150	2805	1294	2101	0.989445
ENSMUSG00000042903	Foxo4	2236	2566	2565	2077	1784	2103	0.091205
ENSMUSG00000083022	Rps15a-ps6	2236	1908	2073	1723	1979	2474	0.974331
ENSMUSG00000027422	Rrbp1	2230	2177	1919	2475	2838	2564	0.0676364
ENSMUSG00000032220	Myo1e	2228	1922	2832	318	1031	1585	0.0141056
ENSMUSG00000006281	Tep1	2226	2162	2131	1708	1274	1463	0.00450919
ENSMUSG00000015312	Gadd45b	2226	2164	3809	876	764	5838	0.848624
ENSMUSG00000035828	Pim3	2223	2071	3401	1473	1143	3895	0.612471
ENSMUSG00000036333	Kidins220	2223	2359	2444	2490	1607	3029	0.942435
ENSMUSG00000039831	Arhgap29	2223	2660	2405	1191	1627	1429	0.000236721
ENSMUSG00000037513	Samd4b	2221	2066	2551	2425	1537	4249	0.482898
ENSMUSG00000021025	Nfkbia	2220	2342	5237	445	1879	6510	0.884479
ENSMUSG00000031666	Rbl2	2220	2638	2236	1205	1013	1072	7.41e-09
ENSMUSG00000041638	Gcn1l1	2220	2418	2029	3449	2222	2486	0.231768
ENSMUSG00000025571	Tnrc6c	2215	2225	1607	1661	1652	1948	0.375113
ENSMUSG00000024803	Ankrd1	2214	2154	2690	1292	1199	3444	0.561784
ENSMUSG00000002496	Tsc2	2210	2473	2028	3011	2638	2323	0.216634
ENSMUSG00000022043	Trim35	2209	2278	2117	3203	2470	2275	0.20597
ENSMUSG00000042308	Setd1a	2209	2498	2847	2682	2356	3104	0.605813
ENSMUSG00000048878	Hexim1	2209	2219	2132	2338	2162	2869	0.382797
ENSMUSG00000059474	Mbtd1	2209	2190	1434	1002	867	1620	0.0263066
ENSMUSG00000020074	Ccar1	2207	1871	1885	1093	1738	1651	0.108829
ENSMUSG00000053841	Txlna	2206	2273	1834	2403	2363	1791	0.809401
ENSMUSG00000034807	Colgalt1	2205	1933	2051	2247	2645	3099	0.0694759
ENSMUSG00000030058	Copg1	2202	2745	2206	4136	2522	1860	0.44982
ENSMUSG00000089944	Gm8292	2202	1970	3017	478	3389	1976	0.603304
ENSMUSG00000079641	Rpl39	2201	2178	2825	926	3735	1735	0.71607
ENSMUSG00000027263	Tubgcp4	2199	2115	2100	1285	1203	1780	0.0111854
ENSMUSG00000032745	Gpbp1	2198	2164	1733	854	1159	2043	0.101312
ENSMUSG00000034621	Gpatch8	2198	2240	2274	2635	1748	1727	0.564862
ENSMUSG00000022119	Rbm26	2197	2190	1438	1933	1755	1494	0.509341
ENSMUSG00000053293	Pom121	2197	2497	2239	3445	2295	1738	0.717835
ENSMUSG00000082474	Gm8213	2195	1697	2786	1676	2474	2617	0.941292
ENSMUSG00000024121	Atp6v0c	2194	2230	2456	2045	1816	3805	0.628215
ENSMUSG00000060373	Hnrnpc	2193	2008	2550	2019	2297	2743	0.758192
ENSMUSG00000022568	Scrib	2192	2298	2042	1983	2795	2037	0.776328
ENSMUSG00000048000	Gigyf2	2192	2337	1848	2164	1627	1556	0.261517
ENSMUSG00000061665	Cd2ap	2192	2286	2079	1115	1612	2181	0.151466
ENSMUSG00000015501	Hivep2	2191	2151	1788	1976	1401	2333	0.694098
ENSMUSG00000026121	Sema4c	2191	2158	2593	1672	1298	2673	0.343075
ENSMUSG00000021217	Tshz3	2190	2019	3450	4828	6828	3483	0.00353151
ENSMUSG00000035649	Zcchc7	2189	2170	1673	1824	2266	2049	0.901478
ENSMUSG00000080932	Gm10224	2187	2267	3282	1451	2328	1693	0.0839455
ENSMUSG00000007564	Ppp2r1a	2186	2059	2583	2834	1856	4032	0.268125
ENSMUSG00000045411	2410002F23Rik	2185	2309	2683	1726	3467	2059	0.956727
ENSMUSG00000036990	Otud4	2184	2728	2118	2363	2062	1339	0.303643
ENSMUSG00000033295	Ptprf	2181	2274	1753	5436	1709	3633	0.0494266
ENSMUSG00000000605	Clcn4-2	2179	2019	1991	1661	1853	1365	0.0913637
ENSMUSG00000058799	Nap1l1	2179	2110	1795	1958	1730	2399	0.995492
ENSMUSG00000001127	Araf	2178	2363	2059	3221	2695	1639	0.510344
ENSMUSG00000028277	Ube2j1	2175	2072	1667	1777	1277	1570	0.122743
ENSMUSG00000033420	Antxr1	2175	2009	2177	2117	2113	2284	0.824478
ENSMUSG00000020994	Pnn	2173	1893	1555	1563	4119	1270	0.495339
ENSMUSG00000027109	Sp3	2172	2362	2273	2399	2088	1814	0.552628
ENSMUSG00000031532	Tmem66	2172	2196	2014	1487	1030	1552	0.00584478
ENSMUSG00000038902	Pogz	2172	2178	2152	2823	2169	2302	0.384462
ENSMUSG00000031696	Vps35	2170	1957	1775	1976	1316	1558	0.224244
ENSMUSG00000091845	Gm4604	2169	1829	2522	1115	3317	2156	0.965643
ENSMUSG00000052296	Ppp6r1	2168	2184	1697	2949	2285	2350	0.138855
ENSMUSG00000005893	Nr2c2	2167	2215	1843	2139	1923	1647	0.529934
ENSMUSG00000020361	Hspa4	2166	2301	2359	2095	2012	2444	0.742333
ENSMUSG00000041164	Zmiz2	2166	2580	2932	2486	2366	2825	0.997068
ENSMUSG00000047409	Ctdspl	2166	2334	1231	2602	2198	1743	0.551862
ENSMUSG00000042744	Gm15800	2165	2343	1609	3300	1934	2322	0.293798
ENSMUSG00000042901	Aida	2165	2067	2013	2374	2100	1281	0.668087
ENSMUSG00000032096	Arcn1	2164	1969	2167	2171	2081	2677	0.473322
ENSMUSG00000031314	Taf1	2163	1640	1937	1849	2074	1371	0.638077
ENSMUSG00000034522	Zfp395	2159	1823	2108	1857	1187	2285	0.510287
ENSMUSG00000026626	Ppp2r5a	2158	1879	1669	2059	1016	2327	0.817473
ENSMUSG00000020484	Xbp1	2157	2273	2554	1462	2618	1938	0.434675
ENSMUSG00000080054	Rpl12-ps1	2157	2059	2862	2019	2576	2321	0.890529
ENSMUSG00000006024	Napa	2155	2072	2179	3058	2532	3620	0.0114602
ENSMUSG00000083483	Gm14044	2152	1875	3375	1712	2522	2462	0.645215
ENSMUSG00000025060	Slk	2151	2347	2087	1509	1925	1706	0.0615086
ENSMUSG00000030934	Oat	2150	2219	2579	1589	2166	2996	0.891786
ENSMUSG00000033909	Usp36	2150	2699	2599	3033	2155	2315	0.971444
ENSMUSG00000037965	Zc3h7a	2150	2079	1661	1947	1610	1177	0.231865
ENSMUSG00000041120	Nbl1	2145	1530	2219	3869	2593	3988	0.0024055
ENSMUSG00000038178	Slc43a2	2144	3347	2818	1980	1235	1747	0.00867867
ENSMUSG00000066068	Gm13611	2143	1933	2743	890	3181	2434	0.881211
ENSMUSG00000040943	Tet2	2142	3073	2663	1893	1934	2249	0.0923908
ENSMUSG00000021377	Dek	2140	2176	1731	955	1447	1288	0.00402673
ENSMUSG00000023009	Nckap5l	2140	2008	2660	2942	2148	3614	0.185353
ENSMUSG00000033209	Ttc28	2138	1998	2074	1422	1622	2129	0.249821
ENSMUSG00000022698	Naa50	2136	2457	2306	2302	1319	2194	0.364275
ENSMUSG00000030678	Maz	2132	1805	2484	2508	3427	2988	0.0371399
ENSMUSG00000018765	Fxr2	2131	2028	1956	2559	1942	2104	0.576663
ENSMUSG00000030770	Parva	2129	2477	2296	2859	2494	2722	0.186025
ENSMUSG00000090733	Rps27	2129	2280	3178	963	4059	2604	0.984505
ENSMUSG00000028426	Rad23b	2126	1984	2432	2294	1855	3093	0.568898
ENSMUSG00000032582	Rbm6	2126	1687	1396	1661	1542	1401	0.452338
ENSMUSG00000030082	Sec61a1	2122	2417	2121	2573	1894	3361	0.381519
ENSMUSG00000026790	Odf2	2121	2465	1733	1368	1240	1510	0.00628633
ENSMUSG00000026643	Nmt2	2120	2012	1577	2077	1347	1882	0.676613
ENSMUSG00000039205	Ciz1	2120	1893	2098	1429	2902	1588	0.890068
ENSMUSG00000021796	Bmpr1a	2119	2114	1952	1799	1133	1802	0.128006
ENSMUSG00000032504	Pdcd6ip	2118	2343	2306	2533	2069	1603	0.587048
ENSMUSG00000025410	Dctn2	2117	2139	2878	2247	3089	2337	0.660605
ENSMUSG00000028559	Osbpl9	2117	2431	1983	1299	1468	1185	0.000304465
ENSMUSG00000031511	Arhgef7	2117	2152	1937	1679	1789	1722	0.111613
ENSMUSG00000033237	Arid2	2112	1990	1897	1639	1415	1706	0.064815
ENSMUSG00000027993	Trim2	2111	1907	1779	1766	1835	2017	0.806265
ENSMUSG00000037933	Bicd2	2111	1646	1851	2197	2217	2054	0.276052
ENSMUSG00000041096	Tspyl2	2111	1763	2033	1607	2726	1819	0.822072
ENSMUSG00000091449	Gm10269	2111	2140	2956	850	3052	2052	0.533515
ENSMUSG00000020700	Map3k3	2107	2622	2035	1339	997	1559	0.00189106
ENSMUSG00000020964	Sel1l	2106	2157	1768	3775	1702	1585	0.547417
ENSMUSG00000026977	2018-03-07	2106	2086	1563	1498	1730	1164	0.125342
ENSMUSG00000034832	Tet3	2106	2032	2136	1505	2035	1748	0.216011
ENSMUSG00000060377	Rpl36a-ps1	2105	2087	3272	814	3429	2671	0.822973
ENSMUSG00000014226	Cacybp	2104	2068	2271	326	568	964	4.91e-06
ENSMUSG00000031486	Gpr124	2104	1733	1714	3022	2747	3935	0.000423087
ENSMUSG00000078515	Ddi2	2104	2481	2176	1987	1965	2029	0.295362
ENSMUSG00000020019	Ntn4	2103	2208	2223	1961	1407	2090	0.24991
ENSMUSG00000067873	Htatsf1	2103	2095	1721	1918	2006	1845	0.838291
ENSMUSG00000024240	Epc1	2102	2271	1817	1556	1726	2894	0.996232
ENSMUSG00000026277	Stk25	2101	1957	2080	3177	3331	2185	0.0311576
ENSMUSG00000029686	Cul1	2101	2072	1657	2161	2285	2106	0.377744
ENSMUSG00000038766	Gabpb2	2101	2178	2303	1940	2093	2297	0.75181
ENSMUSG00000063316	Rpl27	2099	2032	2742	2186	3252	2655	0.336673
ENSMUSG00000032754	Slc8b1	2098	2043	2271	1173	1187	1130	1.17e-07
ENSMUSG00000024515	Smad4	2097	2176	2173	2367	1491	1570	0.312308
ENSMUSG00000054874	Pcnxl3	2097	2248	2143	3091	2648	3132	0.00739239
ENSMUSG00000043279	Trim56	2094	2222	2259	3120	1883	1985	0.746753
ENSMUSG00000053080	2700081O15Rik	2094	1820	1780	1415	1989	2943	0.606764
ENSMUSG00000095115	Itpripl2	2094	2250	2559	3279	1780	2254	0.77432
ENSMUSG00000020034	Tcp11l2	2093	2863	2422	612	1441	1040	0.000304963
ENSMUSG00000020390	Ube2b	2093	1988	2059	1082	2183	1896	0.409804
ENSMUSG00000052915	Msl1	2093	1504	1634	1936	2610	2028	0.170364
ENSMUSG00000006699	Cdc42	2091	1924	2167	2269	1933	2828	0.398443
ENSMUSG00000043252	Tmem64	2091	2491	2356	2117	1428	2290	0.31989
ENSMUSG00000030275	Etnk1	2090	2320	1603	3083	1716	2087	0.517723
ENSMUSG00000030357	Fkbp4	2090	1784	2400	2975	1542	2967	0.422008
ENSMUSG00000047284	Neurl4	2090	2259	1785	4097	3522	1330	0.181464
ENSMUSG00000020954	Strn3	2089	2101	1397	1600	1522	1489	0.247644
ENSMUSG00000023007	Prpf40b	2088	1990	1491	2392	3111	2067	0.0865968
ENSMUSG00000023175	Bsg	2087	1973	1971	2432	2305	1762	0.609007
ENSMUSG00000024097	Srsf7	2082	1750	1840	2577	2763	2243	0.0273151
ENSMUSG00000032777	Gtf3c1	2082	2620	2407	2200	1988	2154	0.3705
ENSMUSG00000041130	Zfp598	2082	2219	2143	3413	2206	1941	0.398842
ENSMUSG00000039911	Spsb1	2081	1687	2131	2609	1095	3455	0.4938
ENSMUSG00000006299	Aamp	2078	2037	1954	2164	2567	2709	0.0977665
ENSMUSG00000036390	Gadd45a	2072	1632	2629	1082	621	4172	0.860578
ENSMUSG00000061272	Gm14173	2071	2089	3384	1180	3583	2043	0.730238
ENSMUSG00000024383	Map3k2	2070	2272	1373	1426	650	1413	0.058091
ENSMUSG00000027189	Trim44	2070	2023	1844	1918	1890	2230	0.887837
ENSMUSG00000071072	Ptges3	2068	1860	2621	2153	1336	2639	0.759434
ENSMUSG00000001964	Emd	2066	1973	2600	1661	2627	2214	0.914947
ENSMUSG00000082978	Rpsa-ps11	2066	2322	2837	2056	1977	2414	0.451005
ENSMUSG00000020705	Ddx42	2065	1967	1504	2222	2139	2662	0.124298
ENSMUSG00000049521	Cdc42ep1	2063	1926	2826	3018	2332	3558	0.146366
ENSMUSG00000029810	Tmem176b	2062	2397	2379	1310	2513	1815	0.337986
ENSMUSG00000015714	Cers2	2061	1807	1872	1885	2896	2594	0.11853
ENSMUSG00000039220	Ppp1r10	2061	2219	3049	963	1081	3036	0.251753
ENSMUSG00000045382	Cxcr4	2060	2664	2730	2884	2882	2874	0.271826
ENSMUSG00000089991	Gm16332	2059	1895	2580	1158	1112	1351	0.000129747
ENSMUSG00000028060	2810403A07Rik	2057	2063	1762	2030	2287	1732	0.846793
ENSMUSG00000052752	Traf7	2057	2016	1835	1650	3031	2139	0.448403
ENSMUSG00000002319	Ipo4	2056	2087	2068	3257	2713	2871	0.00219978
ENSMUSG00000031246	Sh3bgrl	2056	2270	2161	3228	1291	1763	0.890251
ENSMUSG00000018567	Gabarap	2055	1751	2664	1954	1896	1900	0.459041
ENSMUSG00000035184	Fam124a	2055	2542	2853	2837	2791	1775	0.970867
ENSMUSG00000002289	Angptl4	2053	2569	2234	1639	1203	2471	0.239483
ENSMUSG00000002413	Braf	2053	2428	1673	1650	1169	1236	0.0181172
ENSMUSG00000027276	Jag1	2052	2220	1788	3051	2411	2037	0.193212
ENSMUSG00000040540	Gm9770	2052	2536	2637	2048	1886	2970	0.804915
ENSMUSG00000041936	Agrn	2052	1927	1735	2635	2591	2480	0.0100134
ENSMUSG00000056091	St3gal5	2052	1744	2279	2135	1710	2482	0.802848
ENSMUSG00000020923	Ubtf	2051	1800	2185	3214	1940	2665	0.143882
ENSMUSG00000019961	Tmpo	2050	2088	1844	2030	2305	1931	0.707163
ENSMUSG00000038910	Plcl2	2050	2029	1530	1589	2278	1477	0.796269
ENSMUSG00000021767	Kat6b	2048	2022	1881	2504	1877	1742	0.864734
ENSMUSG00000024104	Fam21	2048	2087	1722	1176	1394	1551	0.0170367
ENSMUSG00000026223	Itm2c	2048	2065	1357	2461	2049	2042	0.302899
ENSMUSG00000006740	Kif5b	2047	2440	2094	1466	1398	1936	0.0429328
ENSMUSG00000028517	Ppap2b	2045	1690	1898	1712	2056	2533	0.474187
ENSMUSG00000001052	Sec24b	2044	1860	2017	1987	1566	1791	0.421617
ENSMUSG00000034252	Senp6	2044	1875	1835	1017	1294	1420	0.00367834
ENSMUSG00000015647	Lama5	2041	2651	2134	5110	2937	4112	0.00208767
ENSMUSG00000000568	Hnrnpd	2039	1893	2041	2493	2071	1533	0.91209
ENSMUSG00000002968	Med25	2038	2479	2348	1867	1767	4243	0.595376
ENSMUSG00000022883	Robo1	2038	2486	2449	1429	1641	1093	0.00185053
ENSMUSG00000046062	Ppp1r15b	2036	2376	2690	2200	1506	2945	0.754017
ENSMUSG00000005886	Ncoa2	2034	1995	1810	1676	1048	1836	0.190478
ENSMUSG00000062184	Hs6st2	2034	1729	1576	2171	2115	2320	0.109045
ENSMUSG00000062867	Impdh2	2033	1981	2031	1936	1785	2455	0.874858
ENSMUSG00000021877	Arf4	2031	1989	2322	2392	2188	3673	0.152477
ENSMUSG00000000823	Znf512b	2030	2117	1818	3054	2533	2217	0.0638079
ENSMUSG00000071866	Ppia	2030	1965	3004	2077	4700	3436	0.118514
ENSMUSG00000021484	Lman2	2028	2553	1674	2070	1595	2387	0.858051
ENSMUSG00000047648	Fbxo30	2028	2150	2223	1035	1478	2010	0.0839828
ENSMUSG00000044341	Gm5601	2027	2091	1967	1556	1828	3192	0.715808
ENSMUSG00000029060	Mib2	2024	2028	1835	2273	2464	1881	0.39009
ENSMUSG00000036323	Srp72	2022	1993	1925	1419	1394	1388	0.00133185
ENSMUSG00000083328	Gm11826	2022	1581	2615	1274	2557	2103	0.846713
ENSMUSG00000054843	Atrnl1	2021	2668	2132	2005	1492	1971	0.16711
ENSMUSG00000030401	Rtn2	2019	2096	2455	2153	2244	1918	0.760814
ENSMUSG00000037795	N4bp2	2018	1878	1192	1625	1152	886	0.152026
ENSMUSG00000022307	Oxr1	2017	2133	1340	1516	1124	1291	0.0745634
ENSMUSG00000000346	Dazap2	2011	2049	2213	1665	1693	2564	0.744443
ENSMUSG00000033444	Specc1l	2010	2393	2036	1943	1415	2358	0.506475
ENSMUSG00000062083	Rpl13a-ps1	2010	1996	2254	1024	2308	2146	0.573693
ENSMUSG00000003778	Brd8	2006	2155	2082	2530	2430	1528	0.835009
ENSMUSG00000045098	Suv420h1	2006	1910	1864	2490	2159	2193	0.147422
ENSMUSG00000015605	Srf	2005	1686	2672	2204	1230	6674	0.224799
ENSMUSG00000030541	Idh2	2004	1866	2087	3253	2665	2428	0.0143262
ENSMUSG00000030536	Iqgap1	2002	1740	1857	1871	1520	2429	0.818878
ENSMUSG00000023952	Gtpbp2	2001	1719	1671	2316	3321	1026	0.456926
ENSMUSG00000032449	Slc25a36	2000	2119	1948	2772	2186	1610	0.663932
ENSMUSG00000037791	Phf12	2000	1995	2302	2164	2274	2146	0.697585
ENSMUSG00000068324	Gm10029	2000	1781	2404	1256	3167	2029	0.860513
ENSMUSG00000030231	Plekha5	1999	2288	2471	1440	1978	1868	0.109278
ENSMUSG00000048538	Gm9826	1997	2101	2291	1339	1211	1125	1.2e-05
ENSMUSG00000003166	Dgcr2	1995	2042	1693	2718	1482	2532	0.42485
ENSMUSG00000074698	Csnk2a1	1995	1808	1580	2942	2393	2455	0.00815497
ENSMUSG00000028134	Ptbp2	1993	2244	2097	1343	1502	963	0.00237041
ENSMUSG00000052681	Rap1b	1991	1956	2514	1075	1099	2665	0.297365
ENSMUSG00000026775	Yme1l1	1990	1894	1504	1683	1546	1438	0.315198
ENSMUSG00000026812	Tsc1	1989	2365	2526	963	2047	1384	0.0436996
ENSMUSG00000027598	Itch	1989	1882	1601	1451	1182	1446	0.0399331
ENSMUSG00000093133	Gm25994	1987	1921	1776	1918	2086	2644	0.275678
ENSMUSG00000040859	Bsdc1	1985	2115	2045	1180	1053	1747	0.0166419
ENSMUSG00000057193	Slc44a2	1985	2244	1485	2153	1755	2176	0.712391
ENSMUSG00000040111	Gramd1b	1982	1824	1613	1082	1156	1403	0.00728947
ENSMUSG00000026927	Sdccag3	1980	1687	1578	2566	3354	1342	0.186903
ENSMUSG00000032402	Smad3	1979	1953	2782	2161	1363	2177	0.409624
ENSMUSG00000057969	Sema3b	1979	1816	2786	3452	2674	1482	0.561596
ENSMUSG00000057863	Rpl36	1978	2007	2890	1538	3349	2582	0.720194
ENSMUSG00000039542	Ncam1	1976	2368	2510	2363	1663	1949	0.378004
ENSMUSG00000006471	Ndor1	1975	2211	2142	1353	2002	1410	0.0840733
ENSMUSG00000035152	Ap2b1	1974	2029	2129	3250	1991	2075	0.330998
ENSMUSG00000022463	Srebf2	1973	2339	2636	3854	2215	5948	0.0317243
ENSMUSG00000096449	Gm4076	1973	2021	2785	1838	5860	2326	0.201155
ENSMUSG00000015094	Npdc1	1971	1932	1984	1299	2657	2701	0.571889
ENSMUSG00000098842	AC167036.1	1971	2284	2181	1306	2778	2285	0.968708
ENSMUSG00000003534	Ddr1	1970	1773	1970	1828	1438	2562	0.913384
ENSMUSG00000083454	Gm13226	1970	1907	3066	1632	2992	2100	0.891912
ENSMUSG00000021794	Glud1	1969	2376	1915	2233	1397	2460	0.884608
ENSMUSG00000029090	Gpr125	1969	1842	2408	1828	1529	1794	0.190669
ENSMUSG00000037674	Rfx7	1969	2119	1745	1017	992	1553	0.00724956
ENSMUSG00000030754	Copb1	1968	1949	1746	2352	1234	1938	0.892512
ENSMUSG00000084314	Rps15a-ps3	1968	2064	2557	1589	2046	2677	0.825178
ENSMUSG00000021843	Ktn1	1966	1964	1363	626	1369	1001	0.0181143
ENSMUSG00000020827	Mink1	1964	1810	1648	1824	2246	1873	0.494421
ENSMUSG00000058625	Gm17383	1964	2246	3533	3760	2879	4765	0.0775192
ENSMUSG00000025025	Mxi1	1963	1944	2089	1600	867	648	0.00820451
ENSMUSG00000036371	Serbp1	1963	2136	1661	3699	2325	1998	0.10657
ENSMUSG00000019087	Atp6ap1	1962	2378	1791	2852	2023	2608	0.221013
ENSMUSG00000035086	Becn1	1960	1787	2022	1487	1442	1692	0.0769447
ENSMUSG00000025508	Rplp2	1958	2084	3379	1697	3257	1892	0.746177
ENSMUSG00000032604	Qars	1957	2208	1821	1173	1720	1504	0.0549973
ENSMUSG00000026604	Ptpn14	1956	2022	1909	2016	1474	2069	0.695496
ENSMUSG00000000711	Rab5b	1954	1883	1629	1802	1874	1427	0.632509
ENSMUSG00000049076	Acap2	1953	1906	1421	1125	1213	1606	0.101795
ENSMUSG00000020841	Cpd	1952	2052	1627	2095	883	1294	0.248308
ENSMUSG00000020029	Nudt4	1951	2142	1626	2566	1221	2053	0.930325
ENSMUSG00000063358	Mapk1	1951	1964	1802	1994	1578	2254	0.899877
ENSMUSG00000000826	Dnajc5	1950	2190	2129	2910	1920	1732	0.811233
ENSMUSG00000015087	Rabl6	1950	1813	1371	1889	2056	1789	0.473844
ENSMUSG00000024095	Hnrnpll	1950	1922	1516	1458	1398	1644	0.211123
ENSMUSG00000037072	2018-09-15	1950	2335	3099	3311	2453	2311	0.637774
ENSMUSG00000038241	Cep250	1950	1864	1312	1285	2440	1438	0.971565
ENSMUSG00000051149	Adnp	1948	2271	1796	3351	2042	2029	0.280498
ENSMUSG00000020114	Cand1	1947	1999	1991	1929	1498	1749	0.281077
ENSMUSG00000031834	Pik3r2	1946	2116	1850	2233	1921	1706	0.936212
ENSMUSG00000034563	Ccpg1	1945	2157	1534	1791	1865	1078	0.391561
ENSMUSG00000059159	Gm8129	1945	2046	3810	1480	3851	2666	0.92836
ENSMUSG00000044308	Ubr3	1944	1960	2149	2222	1400	1265	0.259875
ENSMUSG00000024083	Pja2	1942	2057	2000	2711	1750	1791	0.820046
ENSMUSG00000026176	Ctdsp1	1941	1986	1752	2294	2125	2341	0.13098
ENSMUSG00000073639	Rab18	1941	1930	2168	1987	1275	2072	0.483409
ENSMUSG00000041731	Pgm5	1940	1632	1717	4527	1777	2452	0.0457455
ENSMUSG00000027067	Ssrp1	1938	1956	2077	1676	2409	2201	0.718623
ENSMUSG00000059273	Zc3h4	1938	1928	2152	2812	2145	2359	0.150097
ENSMUSG00000021000	Ctage5	1936	2066	1725	778	1298	1319	0.00656366
ENSMUSG00000025544	Tm9sf2	1936	2016	1519	1708	1448	1629	0.355388
ENSMUSG00000030138	Bms1	1936	2036	1741	1277	1420	1074	0.00380143
ENSMUSG00000031990	Jam3	1936	2053	1778	1867	871	1459	0.145124
ENSMUSG00000040356	Skiv2l	1936	1949	2005	2121	2764	1315	0.810477
ENSMUSG00000043131	Mob1a	1936	2017	1634	2754	1826	2005	0.334874
ENSMUSG00000020790	Ankfy1	1935	1931	1602	2533	1471	2160	0.526874
ENSMUSG00000029131	Dnajb6	1935	1735	1676	1502	1461	1572	0.168283
ENSMUSG00000040850	Psme4	1934	1802	1269	966	1359	1304	0.0892451
ENSMUSG00000028478	Clta	1930	1800	2666	2095	1714	1507	0.297155
ENSMUSG00000000278	Scpep1	1926	1633	1716	467	1090	1131	0.00790682
ENSMUSG00000002546	Golga2	1926	1767	1548	1857	1944	1544	0.897317
ENSMUSG00000040997	Abhd4	1926	2126	2067	1581	1452	1525	0.00929833
ENSMUSG00000081788	Gm5898	1926	1876	2070	1878	1299	1593	0.163409
ENSMUSG00000041341	Atg2b	1925	2286	1641	1596	1043	1551	0.0704678
ENSMUSG00000032328	Tmem30a	1924	1830	1612	2034	1723	2058	0.546786
ENSMUSG00000023912	Slc25a27	1923	1776	1321	1520	1852	1073	0.548032
ENSMUSG00000020196	Cabin1	1921	2005	2080	1994	1597	1856	0.43178
ENSMUSG00000020936	Nmt1	1921	1924	1772	1806	1228	1825	0.371309
ENSMUSG00000032212	Sltm	1921	1875	1341	1719	1322	777	0.212605
ENSMUSG00000055531	Cpsf6	1921	2024	1388	2396	2311	1748	0.281094
ENSMUSG00000021987	Mtmr6	1918	2030	1686	1212	1398	1308	0.0053334
ENSMUSG00000027206	Cops2	1915	1824	1622	941	1346	739	0.00404051
ENSMUSG00000024400	Wdr33	1914	2013	1820	2215	2033	1326	0.856446
ENSMUSG00000024782	Ak3	1914	2256	1969	2370	1503	2512	0.83245
ENSMUSG00000024858	Adrbk1	1914	1769	1713	1791	1855	1891	0.8163
ENSMUSG00000048701	Ccdc6	1914	2341	1811	1911	1335	1853	0.296138
ENSMUSG00000028790	Khdrbs1	1913	1621	2136	2027	1921	2352	0.463862
ENSMUSG00000030816	Rnf40	1913	1807	1495	1983	2598	2068	0.108552
ENSMUSG00000039219	Arid4b	1913	1835	1428	1357	1362	607	0.0765089
ENSMUSG00000024327	Slc39a7	1910	1990	1885	3185	2841	2309	0.00868216
ENSMUSG00000031537	Ikbkb	1910	1702	1239	1657	2495	1718	0.330865
ENSMUSG00000070692	Rps12-ps10	1909	2249	3224	1759	3423	1917	0.874606
ENSMUSG00000066407	Gm10263	1908	1541	3000	1708	3928	1900	0.578434
ENSMUSG00000080059	Rps19-ps3	1907	1665	3034	655	3468	3178	0.790085
ENSMUSG00000036270	Edc4	1906	2264	2185	2609	2387	2372	0.219632
ENSMUSG00000020358	Hnrnpab	1903	1723	1894	1842	2353	3017	0.113939
ENSMUSG00000028552	Eps15	1903	2093	1272	1954	1482	1526	0.74672
ENSMUSG00000025225	Nfkb2	1902	2280	2889	767	1230	4023	0.676488
ENSMUSG00000034022	Cpsf1	1902	1971	1893	2034	2576	2857	0.0668038
ENSMUSG00000060002	Chpt1	1901	1958	1556	1238	1182	1170	0.00214714
ENSMUSG00000098104	Gm6085	1900	1861	2632	2070	1318	1564	0.175426
ENSMUSG00000021224	Numb	1898	1934	1870	1556	1534	1491	0.0411308
ENSMUSG00000028676	Srsf10	1898	1872	2001	1961	1884	2224	0.665094
ENSMUSG00000048583	Igf2	1898	2257	2701	3138	2893	2626	0.120072
ENSMUSG00000074884	Serf2	1898	1918	2220	2540	3334	2242	0.0631643
ENSMUSG00000079165	Sap25	1898	1673	1381	1679	2444	702	0.930437
ENSMUSG00000062929	Cfl2	1897	1787	2115	1752	2171	1778	0.906236
ENSMUSG00000002812	Flii	1894	1995	1572	3369	2650	2890	0.000591294
ENSMUSG00000020716	Nf1	1894	1801	1936	1958	1799	1339	0.508716
ENSMUSG00000093392	Gm6061	1894	1727	2299	1679	3531	2888	0.153922
ENSMUSG00000020412	Ascc2	1893	2213	1265	2341	1811	1432	0.863391
ENSMUSG00000035203	Epn1	1892	2000	1692	2291	2113	3014	0.066327
ENSMUSG00000036644	Tbc1d9b	1892	1940	1889	3029	2016	1990	0.221316
ENSMUSG00000023088	Abcc1	1891	2190	2053	1502	1152	2291	0.305375
ENSMUSG00000025437	Usp33	1890	1687	1508	1578	1250	1727	0.479191
ENSMUSG00000047412	Zbtb44	1890	2143	1878	2019	1184	1527	0.212419
ENSMUSG00000027712	Anxa5	1889	1787	2182	5374	3307	2593	0.00247711
ENSMUSG00000033335	Dnm2	1889	2035	1675	1035	2654	1530	0.785343
ENSMUSG00000051403	Ppp1r37	1889	1666	2035	2331	1668	1816	0.807957
ENSMUSG00000078676	Casc3	1889	1800	1657	2982	1659	1445	0.568209
ENSMUSG00000063739	Gm4963	1888	1772	2881	945	3680	1125	0.721038
ENSMUSG00000089739	Gm20431	1887	1813	2123	2146	1500	2435	0.803686
ENSMUSG00000011179	Odc1	1886	2134	4163	2754	1218	12055	0.331586
ENSMUSG00000036908	Unc93b1	1884	1744	1988	2493	1941	2599	0.113167
ENSMUSG00000040078	Gm9769	1884	1576	2376	2132	1254	2256	0.874132
ENSMUSG00000028842	Ago3	1883	1838	1588	1223	1139	1516	0.0358542
ENSMUSG00000032412	Atp1b3	1883	1674	1603	2113	1339	1394	0.714225
ENSMUSG00000066116	Gm10154	1882	2026	2833	977	3321	1785	0.73786
ENSMUSG00000034708	Grn	1881	1852	1370	1748	1673	1815	0.865261
ENSMUSG00000022100	Xpo7	1879	1881	1859	1972	1332	1439	0.273462
ENSMUSG00000024960	Plcb3	1878	1733	1820	2016	2387	2234	0.0866262
ENSMUSG00000005533	Igf1r	1875	2376	1730	753	411	1200	0.00089863
ENSMUSG00000029673	Auts2	1875	1487	1362	2153	1730	1548	0.414729
ENSMUSG00000032293	Ireb2	1872	2357	1521	1647	1272	1434	0.109886
ENSMUSG00000032194	Kank2	1870	1735	1541	2515	1753	3672	0.0445616
ENSMUSG00000035299	Mid1	1870	2181	1950	2957	2295	2090	0.185082
ENSMUSG00000066592	Gm7589	1870	1705	2171	1419	2838	1805	0.798101
ENSMUSG00000015755	Tab2	1867	1904	2010	912	1527	1649	0.0760913
ENSMUSG00000029106	Add1	1867	2165	1780	3091	2185	3208	0.0200609
ENSMUSG00000021327	Zkscan3	1865	1982	1363	1972	2795	1152	0.612399
ENSMUSG00000026867	Gapvd1	1865	1916	1474	2016	1884	2392	0.230673
ENSMUSG00000022194	Pabpn1	1864	1590	2184	2493	4513	2911	0.00539793
ENSMUSG00000062908	Acadm	1862	1762	1435	1820	1846	753	0.600742
ENSMUSG00000022336	Eif3e	1860	1698	1948	1958	1166	1321	0.23696
ENSMUSG00000020671	Rab10	1859	1633	1730	1585	1237	2082	0.728066
ENSMUSG00000040681	Hmgn1	1859	1429	1423	1809	2266	1680	0.219225
ENSMUSG00000042557	Sin3a	1857	2028	1704	1154	989	1528	0.0140556
ENSMUSG00000079108	Srp54b	1857	1971	1865	1657	1308	2259	0.638435
ENSMUSG00000016554	Eif3d	1855	1913	1975	1737	1761	1913	0.598896
ENSMUSG00000017774	Myo1c	1854	2101	2024	3159	2175	2341	0.109109
ENSMUSG00000047153	Khnyn	1854	1937	1541	1364	1615	2500	0.887009
ENSMUSG00000021536	Adcy2	1852	2219	1853	3015	2028	2929	0.0741594
ENSMUSG00000041168	Lonp1	1852	2470	2256	2110	1782	2286	0.67779
ENSMUSG00000018326	Ywhab	1850	1619	1736	1849	1904	1649	0.76656
ENSMUSG00000024006	Stk38	1850	1640	1238	1990	2195	1391	0.400222
ENSMUSG00000093885	Rpl35a-ps5	1850	1669	2275	1147	3073	1541	0.987216
ENSMUSG00000013033	Lphn1	1849	1908	1107	2703	2081	1800	0.152165
ENSMUSG00000051359	Ncald	1849	1605	1575	2345	1727	1886	0.257045
ENSMUSG00000051510	Mafg	1849	2041	1964	2479	2018	3065	0.103518
ENSMUSG00000022500	Litaf	1848	2197	2950	1097	551	3952	0.602162
ENSMUSG00000040746	Rnf167	1846	1943	2101	1487	2047	1415	0.278259
ENSMUSG00000059436	Max	1846	1692	2153	1875	1825	1283	0.427261
ENSMUSG00000069729	Arid1b	1845	1687	1625	1672	1648	2132	0.688236
ENSMUSG00000026918	Brd3	1840	2013	1311	1534	2284	1331	0.989753
ENSMUSG00000036062	N28178	1840	1801	1207	337	594	739	2.02e-05
ENSMUSG00000021140	Pcnx	1839	2086	2210	2124	1423	1642	0.294434
ENSMUSG00000021660	Btf3	1839	1734	2526	1784	1838	2027	0.637368
ENSMUSG00000022761	Lztr1	1837	1811	1516	2175	2277	1435	0.467952
ENSMUSG00000026663	Atf6	1837	1762	1447	1075	1366	1089	0.0203814
ENSMUSG00000045427	Hnrnph2	1837	1948	1773	1082	1709	2018	0.46627
ENSMUSG00000046201	Scaf8	1835	1753	1397	1672	946	2078	0.795768
ENSMUSG00000024560	Cxxc1	1833	1921	1816	1082	2600	1760	0.927668
ENSMUSG00000030824	Nucb1	1833	1871	1380	1212	2593	2152	0.48439
ENSMUSG00000032547	Ryk	1833	1589	1487	1668	1214	1410	0.374401
ENSMUSG00000058301	Upf1	1831	2152	2169	2649	1551	2069	0.924579
ENSMUSG00000039367	Sec24c	1829	2005	1676	2171	2570	2317	0.0500069
ENSMUSG00000052459	Atp6v1a	1828	2151	2056	1321	1163	1229	0.000108338
ENSMUSG00000054452	Aes	1828	1451	2979	2168	2763	2701	0.365704
ENSMUSG00000081535	Gm15453	1828	2088	2581	1723	2512	2259	0.993785
ENSMUSG00000089788	Gm16586	1828	1518	2059	2298	2769	2617	0.0150728
ENSMUSG00000011960	Ccnt1	1827	1949	1355	847	1105	2100	0.375747
ENSMUSG00000029063	Nadk	1827	1677	1273	1781	1403	2493	0.402246
ENSMUSG00000040021	Lats1	1827	2092	1962	2052	1166	1670	0.312857
ENSMUSG00000032228	Tcf12	1826	1543	1964	1234	1369	1608	0.118924
ENSMUSG00000041408	Wapal	1825	2143	1985	1068	1250	1355	0.000467913
ENSMUSG00000018906	P4ha2	1824	1366	693	2113	1437	1352	0.398767
ENSMUSG00000031065	Cdk16	1823	1727	1517	2638	2805	1961	0.0156324
ENSMUSG00000000838	Fmr1	1821	2226	1356	1831	1560	1229	0.421497
ENSMUSG00000022841	Ap2m1	1821	1694	1795	2515	2411	2653	0.00106648
[truncated: 37,180 more rows]
