# Supplementary material for: The imprinted gene Pw1/Peg3 regulates skeletal muscle growth, satellite cell metabolic state, and self-renewal
Source: Sci Rep. 2018 Oct 2;8:14649. doi: 10.1038/s41598-018-32941-x (PMC6168517; doi:10.1038/s41598-018-32941-x)
Supplement: Supplementary file 3 — Supplementary Table 2 [file 41598_2018_32941_MOESM3_ESM.xlsx]

## Sheet: down regulated
term_ID	description	log10 p-value
GO:0010821	regulation of mitochondrion organization	-3.1593
GO:0006996	organelle organization	-2.9718
GO:0042045	epithelial fluid transport	-2.688
GO:0070266	necroptotic process	-2.6566
GO:1900543	negative regulation of purine nucleotide metabolic process	-2.6428
GO:0045980	negative regulation of nucleotide metabolic process	-2.6139
GO:0006986	response to unfolded protein	-2.6031
GO:0010822	positive regulation of mitochondrion organization	-2.5911
GO:0006995	cellular response to nitrogen starvation	-2.5659
GO:0043562	cellular response to nitrogen levels	-2.5659
GO:0048519	negative regulation of biological process	-2.5082
GO:0051657	maintenance of organelle location	-2.4597
GO:0071243	cellular response to arsenic-containing substance	-2.4597
GO:0046113	nucleobase catabolic process	-2.4597
GO:0007005	mitochondrion organization	-2.406
GO:0035966	response to topologically incorrect protein	-2.3935
GO:1904262	negative regulation of TORC1 signaling	-2.3656
GO:0032007	negative regulation of TOR signaling	-2.3201
GO:0097300	programmed necrotic cell death	-2.3201
GO:0016043	cellular component organization	-2.3188
GO:0045717	negative regulation of fatty acid biosynthetic process	-2.2813
GO:0009083	branched-chain amino acid catabolic process	-2.2813
GO:0060548	negative regulation of cell death	-2.2498
GO:0044248	cellular catabolic process	-2.2402
GO:0006811	ion transport	-2.2231
GO:0006869	lipid transport	-2.2212
GO:0045906	negative regulation of vasoconstriction	-2.205
GO:0043950	positive regulation of cAMP-mediated signaling	-2.205
GO:0031987	locomotion involved in locomotory behavior	-2.205
GO:0071285	cellular response to lithium ion	-2.205
GO:0060612	adipose tissue development	-2.1838
GO:0000045	autophagosome assembly	-2.1583
GO:0010226	response to lithium ion	-2.1354
GO:0051085	chaperone mediated protein folding requiring cofactor	-2.1354
GO:0044242	cellular lipid catabolic process	-2.0969
GO:0001659	temperature homeostasis	-2.0917
GO:0048858	cell projection morphogenesis	-2.076
GO:0032780	negative regulation of ATPase activity	-2.0713
GO:0031650	regulation of heat generation	-2.0713
GO:0038202	TORC1 signaling	-2.0713
GO:1903432	regulation of TORC1 signaling	-2.0713
GO:0010656	negative regulation of muscle cell apoptotic process	-2.0627
GO:0007033	vacuole organization	-2.0618
GO:0070265	necrotic cell death	-2.0344
GO:0018027	peptidyl-lysine dimethylation	-2.012
GO:0045793	positive regulation of cell size	-2.012
GO:0030238	male sex determination	-2.012
GO:0048523	negative regulation of cellular process	-2.012
GO:0043066	negative regulation of apoptotic process	-2.0048
GO:0048017	inositol lipid-mediated signaling	-2.0043
GO:0071840	cellular component organization or biogenesis	-2.0007
GO:0042413	carnitine catabolic process	-1.9966
GO:0019290	siderophore biosynthetic process	-1.9966
GO:0009237	siderophore metabolic process	-1.9966
GO:0010849	regulation of proton-transporting ATPase activity, rotational mechanism	-1.9966
GO:1902725	negative regulation of satellite cell differentiation	-1.9966
GO:0015739	sialic acid transport	-1.9966
GO:0042313	protein kinase C deactivation	-1.9966
GO:1903401	L-lysine transmembrane transport	-1.9966
GO:1903400	L-arginine transmembrane transport	-1.9966
GO:1903411	L-ornithine import into cell	-1.9966
GO:0097638	L-arginine import across plasma membrane	-1.9966
GO:0097640	L-ornithine import across plasma membrane	-1.9966
GO:0097639	L-lysine import across plasma membrane	-1.9966
GO:0046293	formaldehyde biosynthetic process	-1.9966
GO:0044029	hypomethylation of CpG island	-1.9966
GO:0044028	DNA hypomethylation	-1.9966
GO:0002368	B cell cytokine production	-1.9966
GO:0006579	amino-acid betaine catabolic process	-1.9966
GO:0006666	3-keto-sphinganine metabolic process	-1.9966
GO:0051389	inactivation of MAPKK activity	-1.9966
GO:0031651	negative regulation of heat generation	-1.9966
GO:0089718	amino acid import across plasma membrane	-1.9966
GO:0019484	beta-alanine catabolic process	-1.9966
GO:0048792	calcium ion-independent exocytosis of neurotransmitter	-1.9966
GO:1903826	arginine transmembrane transport	-1.9966
GO:0002236	detection of misfolded protein	-1.9966
GO:0032990	cell part morphogenesis	-1.977
GO:0051128	regulation of cellular component organization	-1.9716
GO:1901700	response to oxygen-containing compound	-1.9607
GO:0042026	protein refolding	-1.9569
GO:0043069	negative regulation of programmed cell death	-1.9405
GO:0009056	catabolic process	-1.9204
GO:0010876	lipid localization	-1.9183
GO:0050774	negative regulation of dendrite morphogenesis	-1.9054
GO:0030033	microvillus assembly	-1.9054
GO:0033043	regulation of organelle organization	-1.9015
GO:0032989	cellular component morphogenesis	-1.8961
GO:1900542	regulation of purine nucleotide metabolic process	-1.8873
GO:0019218	regulation of steroid metabolic process	-1.8858
GO:0009628	response to abiotic stimulus	-1.8606
GO:0044712	single-organism catabolic process	-1.8606
GO:0002082	regulation of oxidative phosphorylation	-1.8571
GO:0033522	histone H2A ubiquitination	-1.8571
GO:0046685	response to arsenic-containing substance	-1.8571
GO:0051084	'de novo' posttranslational protein folding	-1.8571
GO:0006458	'de novo' protein folding	-1.8571
GO:0006140	regulation of nucleotide metabolic process	-1.8169
GO:0051560	mitochondrial calcium ion homeostasis	-1.8116
GO:0072329	monocarboxylic acid catabolic process	-1.807
GO:0051056	regulation of small GTPase mediated signal transduction	-1.7783
GO:0016042	lipid catabolic process	-1.7759
GO:0031649	heat generation	-1.7687
GO:0042573	retinoic acid metabolic process	-1.7687
GO:0000413	protein peptidyl-prolyl isomerization	-1.7687
GO:0033554	cellular response to stress	-1.7374
GO:0043434	response to peptide hormone	-1.7355
GO:0045978	negative regulation of nucleoside metabolic process	-1.7281
GO:0051570	regulation of histone H3-K9 methylation	-1.7281
GO:0071539	protein localization to centrosome	-1.7281
GO:1903579	negative regulation of ATP metabolic process	-1.7281
GO:0032469	endoplasmic reticulum calcium ion homeostasis	-1.7281
GO:0045776	negative regulation of blood pressure	-1.7242
GO:0043491	protein kinase B signaling	-1.7003
GO:0071477	cellular hypotonic salinity response	-1.6978
GO:0042539	hypotonic salinity response	-1.6978
GO:0014737	positive regulation of muscle atrophy	-1.6978
GO:0031583	phospholipase D-activating G-protein coupled receptor signaling pathway	-1.6978
GO:2000312	regulation of kainate selective glutamate receptor activity	-1.6978
GO:2000276	negative regulation of oxidative phosphorylation uncoupler activity	-1.6978
GO:0036292	DNA rewinding	-1.6978
GO:1902765	L-arginine import into cell	-1.6978
GO:1903410	L-lysine import into cell	-1.6978
GO:1902022	L-lysine transport	-1.6978
GO:0034226	lysine import	-1.6978
GO:0061461	L-lysine import	-1.6978
GO:0032470	positive regulation of endoplasmic reticulum calcium ion concentration	-1.6978
GO:0030185	nitric oxide transport	-1.6978
GO:2001288	positive regulation of caveolin-mediated endocytosis	-1.6978
GO:0046338	phosphatidylethanolamine catabolic process	-1.6978
GO:0090327	negative regulation of locomotion involved in locomotory behavior	-1.6978
GO:0021740	principal sensory nucleus of trigeminal nerve development	-1.6978
GO:0021730	trigeminal sensory nucleus development	-1.6978
GO:0090076	relaxation of skeletal muscle	-1.6978
GO:0043179	rhythmic excitation	-1.6978
GO:0031104	dendrite regeneration	-1.6978
GO:0051659	maintenance of mitochondrion location	-1.6978
GO:0006574	valine catabolic process	-1.6978
GO:0002842	positive regulation of T cell mediated immune response to tumor cell	-1.6978
GO:0016340	calcium-dependent cell-matrix adhesion	-1.6978
GO:0002537	nitric oxide production involved in inflammatory response	-1.6978
GO:1901315	negative regulation of histone H2A K63-linked ubiquitination	-1.6978
GO:1901314	regulation of histone H2A K63-linked ubiquitination	-1.6978
GO:0033183	negative regulation of histone ubiquitination	-1.6978
GO:0044208	'de novo' AMP biosynthetic process	-1.6978
GO:1903944	negative regulation of hepatocyte apoptotic process	-1.6978
GO:1903943	regulation of hepatocyte apoptotic process	-1.6978
GO:0048518	positive regulation of biological process	-1.6948
GO:0045922	negative regulation of fatty acid metabolic process	-1.6896
GO:1901739	regulation of myoblast fusion	-1.6896
GO:0043949	regulation of cAMP-mediated signaling	-1.6896
GO:0003085	negative regulation of systemic arterial blood pressure	-1.6896
GO:0001764	neuron migration	-1.6788
GO:0042044	fluid transport	-1.6529
GO:0030325	adrenal gland development	-1.6529
GO:0008637	apoptotic mitochondrial changes	-1.6504
GO:0000902	cell morphogenesis	-1.641
GO:0014829	vascular smooth muscle contraction	-1.618
GO:0046457	prostanoid biosynthetic process	-1.618
GO:0001516	prostaglandin biosynthetic process	-1.618
GO:0042474	middle ear morphogenesis	-1.618
GO:0006629	lipid metabolic process	-1.6161
GO:0006940	regulation of smooth muscle contraction	-1.5901
GO:0044550	secondary metabolite biosynthetic process	-1.5846
GO:0051179	localization	-1.5714
GO:0030814	regulation of cAMP metabolic process	-1.561
GO:0006812	cation transport	-1.559
GO:0044699	single-organism process	-1.556
GO:0006260	DNA replication	-1.5556
GO:0006635	fatty acid beta-oxidation	-1.555
GO:0032528	microvillus organization	-1.5527
GO:0090200	positive regulation of release of cytochrome c from mitochondria	-1.5527
GO:0007423	sensory organ development	-1.5505
GO:0010660	regulation of muscle cell apoptotic process	-1.5379
GO:1901652	response to peptide	-1.5347
GO:0098655	cation transmembrane transport	-1.5281
GO:1901509	regulation of endothelial tube morphogenesis	-1.5238
GO:0046167	glycerol-3-phosphate biosynthetic process	-1.5238
GO:0042276	error-prone translesion synthesis	-1.5238
GO:0051684	maintenance of Golgi location	-1.5238
GO:0048022	negative regulation of melanin biosynthetic process	-1.5238
GO:1900377	negative regulation of secondary metabolite biosynthetic process	-1.5238
GO:0031448	positive regulation of fast-twitch skeletal muscle fiber contraction	-1.5238
GO:0031446	regulation of fast-twitch skeletal muscle fiber contraction	-1.5238
GO:0019254	carnitine metabolic process, CoA-linked	-1.5238
GO:0060585	positive regulation of prostaglandin-endoperoxide synthase activity	-1.5238
GO:0060584	regulation of prostaglandin-endoperoxide synthase activity	-1.5238
GO:0051466	positive regulation of corticotropin-releasing hormone secretion	-1.5238
GO:0071233	cellular response to leucine	-1.5238
GO:2000670	positive regulation of dendritic cell apoptotic process	-1.5238
GO:1902445	regulation of mitochondrial membrane permeability involved in programmed necrotic cell death	-1.5238
GO:0071879	positive regulation of adrenergic receptor signaling pathway	-1.5238
GO:0030576	Cajal body organization	-1.5238
GO:0002424	T cell mediated immune response to tumor cell	-1.5238
GO:0002840	regulation of T cell mediated immune response to tumor cell	-1.5238
GO:0006210	thymine catabolic process	-1.5238
GO:0019859	thymine metabolic process	-1.5238
GO:0014878	response to electrical stimulus involved in regulation of muscle adaptation	-1.5238
GO:1901740	negative regulation of myoblast fusion	-1.5238
GO:1900045	negative regulation of protein K63-linked ubiquitination	-1.5238
GO:1902915	negative regulation of protein polyubiquitination	-1.5238
GO:0043201	response to leucine	-1.5238
GO:0002121	inter-male aggressive behavior	-1.5238
GO:0006208	pyrimidine nucleobase catabolic process	-1.5238
GO:1904193	negative regulation of cholangiocyte apoptotic process	-1.5238
GO:0035887	aortic smooth muscle cell differentiation	-1.5238
GO:1904192	regulation of cholangiocyte apoptotic process	-1.5238
GO:1902488	cholangiocyte apoptotic process	-1.5238
GO:0032489	regulation of Cdc42 protein signal transduction	-1.5238
GO:1902065	response to L-glutamate	-1.5238
GO:0071596	ubiquitin-dependent protein catabolic process via the N-end rule pathway	-1.5238
GO:0071875	adrenergic receptor signaling pathway	-1.5221
GO:0032392	DNA geometric change	-1.5221
GO:0048812	neuron projection morphogenesis	-1.5075
GO:0010927	cellular component assembly involved in morphogenesis	-1.5073
GO:0006897	endocytosis	-1.4976
GO:0045932	negative regulation of muscle contraction	-1.4928
GO:0007530	sex determination	-1.4928
GO:0070925	organelle assembly	-1.4842
GO:0016054	organic acid catabolic process	-1.4822
GO:0046395	carboxylic acid catabolic process	-1.4822
GO:0032760	positive regulation of tumor necrosis factor production	-1.4727
GO:0007416	synapse assembly	-1.4671
GO:0006692	prostanoid metabolic process	-1.4646
GO:0006693	prostaglandin metabolic process	-1.4646
GO:0051647	nucleus localization	-1.4646
GO:0042180	cellular ketone metabolic process	-1.4642
GO:1902531	regulation of intracellular signal transduction	-1.4602
GO:0031325	positive regulation of cellular metabolic process	-1.4573
GO:1903557	positive regulation of tumor necrosis factor superfamily cytokine production	-1.4571
GO:0010657	muscle cell apoptotic process	-1.4571
GO:0031323	regulation of cellular metabolic process	-1.4571
GO:0009725	response to hormone	-1.4443
GO:0032755	positive regulation of interleukin-6 production	-1.4417
GO:0019229	regulation of vasoconstriction	-1.4417
GO:0072330	monocarboxylic acid biosynthetic process	-1.4377
GO:0030818	negative regulation of cAMP biosynthetic process	-1.4374
GO:0060142	regulation of syncytium formation by plasma membrane fusion	-1.4374
GO:1901575	organic substance catabolic process	-1.4324
GO:0032006	regulation of TOR signaling	-1.4266
GO:1902532	negative regulation of intracellular signal transduction	-1.4257
GO:0048015	phosphatidylinositol-mediated signaling	-1.4124
GO:0009892	negative regulation of metabolic process	-1.412
GO:0072698	protein localization to microtubule cytoskeleton	-1.4113
GO:0030803	negative regulation of cyclic nucleotide biosynthetic process	-1.4113
GO:0043030	regulation of macrophage activation	-1.4113
GO:2000108	positive regulation of leukocyte apoptotic process	-1.4113
GO:0051567	histone H3-K9 methylation	-1.4113
GO:0071320	cellular response to cAMP	-1.4113
GO:0018208	peptidyl-proline modification	-1.4113
GO:0022603	regulation of anatomical structure morphogenesis	-1.4033
GO:0036438	maintenance of lens transparency	-1.4011
GO:0014735	regulation of muscle atrophy	-1.4011
GO:1903352	L-ornithine transmembrane transport	-1.4011
GO:0015822	ornithine transport	-1.4011
GO:0036508	protein alpha-1,2-demannosylation	-1.4011
GO:1904382	mannose trimming involved in glycoprotein ERAD pathway	-1.4011
GO:2000275	regulation of oxidative phosphorylation uncoupler activity	-1.4011
GO:0016103	diterpenoid catabolic process	-1.4011
GO:0034653	retinoic acid catabolic process	-1.4011
GO:0045875	negative regulation of sister chromatid cohesion	-1.4011
GO:0031443	fast-twitch skeletal muscle fiber contraction	-1.4011
GO:0014724	regulation of twitch skeletal muscle contraction	-1.4011
GO:0072107	positive regulation of ureteric bud formation	-1.4011
GO:0072106	regulation of ureteric bud formation	-1.4011
GO:0019482	beta-alanine metabolic process	-1.4011
GO:0036507	protein demannosylation	-1.4011
GO:0035977	protein deglycosylation involved in glycoprotein catabolic process	-1.4011
GO:0043397	regulation of corticotropin-releasing hormone secretion	-1.4011
GO:0043396	corticotropin-releasing hormone secretion	-1.4011
GO:0014873	response to muscle activity involved in regulation of muscle adaptation	-1.4011
GO:0014826	vein smooth muscle contraction	-1.4011
GO:0060155	platelet dense granule organization	-1.4011
GO:0061055	myotome development	-1.4011
GO:0072095	regulation of branch elongation involved in ureteric bud branching	-1.4011
GO:0015819	lysine transport	-1.4011
GO:0090325	regulation of locomotion involved in locomotory behavior	-1.4011
GO:0042758	long-chain fatty acid catabolic process	-1.4011
GO:0071921	cohesin localization to chromatin	-1.4011
GO:0071922	regulation of cohesin localization to chromatin	-1.4011
GO:0070535	histone H2A K63-linked ubiquitination	-1.4011
GO:0046292	formaldehyde metabolic process	-1.4011
GO:0034454	microtubule anchoring at centrosome	-1.4011
GO:0034085	establishment of sister chromatid cohesion	-1.4011
GO:0044849	estrous cycle	-1.4011
GO:0035556	intracellular signal transduction	-1.3984
GO:0030031	cell projection assembly	-1.3983
GO:2000171	negative regulation of dendrite development	-1.3861
GO:0030815	negative regulation of cAMP metabolic process	-1.3861
GO:0042304	regulation of fatty acid biosynthetic process	-1.3861
GO:0014032	neural crest cell development	-1.3828
GO:0009408	response to heat	-1.3828
GO:0051896	regulation of protein kinase B signaling	-1.3809
GO:0044282	small molecule catabolic process	-1.3777
GO:0010941	regulation of cell death	-1.3742
GO:0000422	mitochondrion degradation	-1.3701
GO:0019217	regulation of fatty acid metabolic process	-1.3687
GO:0090257	regulation of muscle system process	-1.3619
GO:0009651	response to salt stress	-1.3618
GO:0021846	cell proliferation in forebrain	-1.3618
GO:0048878	chemical homeostasis	-1.3568
GO:0043010	camera-type eye development	-1.3539
GO:0046058	cAMP metabolic process	-1.3504
GO:0006950	response to stress	-1.3441
GO:0006633	fatty acid biosynthetic process	-1.3404
GO:0030809	negative regulation of nucleotide biosynthetic process	-1.3382
GO:0030800	negative regulation of cyclic nucleotide metabolic process	-1.3382
GO:1900372	negative regulation of purine nucleotide biosynthetic process	-1.3382
GO:0048016	inositol phosphate-mediated signaling	-1.3382
GO:0051646	mitochondrion localization	-1.3382
GO:0071514	genetic imprinting	-1.3382
GO:0044710	single-organism metabolic process	-1.3187
GO:0051130	positive regulation of cellular component organization	-1.3157
GO:0061512	protein localization to cilium	-1.3155
GO:0044380	protein localization to cytoskeleton	-1.3155
GO:0009062	fatty acid catabolic process	-1.3143
GO:0006936	muscle contraction	-1.3097
GO:0009115	xanthine catabolic process	-1.3064
GO:2000481	positive regulation of cAMP-dependent protein kinase activity	-1.3064
GO:0098528	skeletal muscle fiber differentiation	-1.3064
GO:0043091	L-arginine import	-1.3064
GO:0090467	arginine import	-1.3064
GO:1902023	L-arginine transport	-1.3064
GO:0045053	protein retention in Golgi apparatus	-1.3064
GO:0061551	trigeminal ganglion development	-1.3064
GO:0060298	positive regulation of sarcomere organization	-1.3064
GO:0019896	axon transport of mitochondrion	-1.3064
GO:0048478	replication fork protection	-1.3064
GO:0003100	regulation of systemic arterial blood pressure by endothelin	-1.3064
GO:0071877	regulation of adrenergic receptor signaling pathway	-1.3064
GO:2001286	regulation of caveolin-mediated endocytosis	-1.3064
GO:0071866	negative regulation of apoptotic process in bone marrow	-1.3064
GO:0071865	regulation of apoptotic process in bone marrow	-1.3064
GO:2000668	regulation of dendritic cell apoptotic process	-1.3064
GO:0097048	dendritic cell apoptotic process	-1.3064
GO:0071476	cellular hypotonic response	-1.3064
GO:0034638	phosphatidylcholine catabolic process	-1.3064
GO:0010961	cellular magnesium ion homeostasis	-1.3064
GO:0060681	branch elongation involved in ureteric bud branching	-1.3064
GO:0097211	cellular response to gonadotropin-releasing hormone	-1.3064
GO:0097210	response to gonadotropin-releasing hormone	-1.3064
GO:1901525	negative regulation of macromitophagy	-1.3064
GO:0060623	regulation of chromosome condensation	-1.3064
GO:0050882	voluntary musculoskeletal movement	-1.3064
GO:1902837	amino acid import into cell	-1.3064
GO:0007290	spermatid nucleus elongation	-1.3064
GO:0071839	apoptotic process in bone marrow	-1.3064
GO:0071455	cellular response to hyperoxia	-1.3064
GO:0036295	cellular response to increased oxygen levels	-1.3064
GO:0014891	striated muscle atrophy	-1.3064
GO:0006167	AMP biosynthetic process	-1.3064
GO:1903887	motile primary cilium assembly	-1.3064
GO:0008582	regulation of synaptic growth at neuromuscular junction	-1.3064
GO:0032488	Cdc42 protein signal transduction	-1.3064
GO:0097466	glycoprotein ERAD pathway	-1.3064

## Sheet: up regulated
term_ID	description	log10 p-value
GO:0010646	regulation of cell communication	-4.341
GO:0009966	regulation of signal transduction	-4.3089
GO:0006928	movement of cell or subcellular component	-2.7937
GO:0065009	regulation of molecular function	-2.7423
GO:0048583	regulation of response to stimulus	-2.568
GO:0048585	negative regulation of response to stimulus	-2.4157
GO:0048522	positive regulation of cellular process	-2.0619
GO:0040011	locomotion	-1.9659
GO:0032879	regulation of localization	-1.9533
GO:0051128	regulation of cellular component organization	-1.9347
GO:0035556	intracellular signal transduction	-1.9345
GO:0009968	negative regulation of signal transduction	-1.9289
GO:0048518	positive regulation of biological process	-1.7467
GO:0023057	negative regulation of signaling	-1.7213
GO:0032268	regulation of cellular protein metabolic process	-1.7051
GO:0010648	negative regulation of cell communication	-1.6864
GO:0051247	positive regulation of protein metabolic process	-1.5887
GO:1902531	regulation of intracellular signal transduction	-1.5583
GO:0016043	cellular component organization	-1.5346
GO:0051239	regulation of multicellular organismal process	-1.533
GO:0031399	regulation of protein modification process	-1.5154
GO:0071709	membrane assembly	-1.5062
GO:0051246	regulation of protein metabolic process	-1.5038
GO:0031325	positive regulation of cellular metabolic process	-1.4849
GO:0071840	cellular component organization or biogenesis	-1.4805
GO:0051174	regulation of phosphorus metabolic process	-1.4801
GO:0019220	regulation of phosphate metabolic process	-1.4738
GO:0051674	localization of cell	-1.4684
GO:0048870	cell motility	-1.4684
GO:0009893	positive regulation of metabolic process	-1.4672
GO:0050790	regulation of catalytic activity	-1.467
GO:0008283	cell proliferation	-1.4636
GO:0044093	positive regulation of molecular function	-1.4573
GO:1902580	single-organism cellular localization	-1.4271
GO:0051179	localization	-1.4176
GO:0007166	cell surface receptor signaling pathway	-1.3889
GO:0048584	positive regulation of response to stimulus	-1.3845
GO:0044091	membrane biogenesis	-1.3662
GO:0030030	cell projection organization	-1.3546
